# Supplementary material for: The Condition-Dependent Transcriptional Landscape of Burkholderia pseudomallei
Source: PLoS Genet. 2013 Sep 12;9(9):e1003795. doi: 10.1371/journal.pgen.1003795 (PMC3772027; doi:10.1371/journal.pgen.1003795)
Supplement: Table S2 — Overview of transcriptional landscape in Burkholderia pseudomallei. (XLS) [file pgen.1003795.s010.xls]

## Sheet: (A) Summary - Genomic Features
Table S2. Overview of transcriptional landscape in Burkholderia pseudomallei.
(A) Summary statistics of detected transcript expression across all conditions.
Transcription was detected from different genomic features, ranging from transcriptionally active regions (TAR) to non-coding RNAs (ncRNAs).
Genomic Feature	Transcriptome Compendium
No. of TARs (from 82 conditions)	5616 TARs
Total no. of bp expressed	10873812 bp
% genome coverage expressed (bp)	0.7502
Shortest TAR (bp)	215 bp
Longest TAR (bp)	52724 bp
Final no. of Sanger genes (including Rfam) detectably expressed	5467
% Sanger genes expressed (5935)	0.921
No. of FGENESB novel genes detectably expressed	306
% FGENESB novel genes (518)	0.591
No. of operons expressed (1249)	1041
Novel ncRNAs	766
*cumulatively from all 82 conditions

## Sheet: (B) Sanger Genes
(B) Summary statistics for expressed Sanger-annotated genes across all conditions.
Expression of Bp Sanger genes from the compendium
Total no. of Sanger genes			5935 (100%)
Total no. of Sanger genes detectably expressed			5467 (92.1%)
(cumulative from ALL 82 conditions)
Total no. of Sanger genes with NO detectable expression			468 (7.9%)
(in ANY one condition)
Bp Chromosome	No. of Sanger genes	No. of Sanger genes detectably expressed*		No. of Sanger genes with NO detectable expression
Chr1	3529	3339 (94.3%)		190 (5.7%)
Chr2	2406	2128 (88.5%)		278 (11.5%)

## Sheet: (C) Gene Expression
(C) Gene information and normalized expression in every condition. The expression was log-transformed and extracted from Cy5 channel.
SangerID	Start	End	Strand	GC Content	Amino Acids	Gene Name	Genomic Island	Product	COG	Riley Classification	Growth (liquid medium)									Growth (Plate)	Anaerobic condition				Desiccation and Rehydration			Amino acid supplement				Divalent cations supplement						Iron supplement		Human factors supplement			Temperature stress
											K9LBML	K9LBES	K9LBS	K9CDMML	K9CDMES	Bp22LBML	Bp22LBES	Bp22CDMML	Bp22CDMES	K9Plate	K9Aer1wk	K9Aer2wks	K9Anaer1wk	K9Anaer2wks	K9DesRef	K9Des24hrs	K9Revived	K9Na2SO4ML	K9Na2SO4ES	K9TaurineML	K9TaurineES	K91XTSBDCML	K9Ca2+ML	K9Mg2+ML	K9Cu2+ML	K9Mn2+ML	K9Zn2+ML	K9Fe3+ML	K9Fe3+24hrs	K91XDPBS16hrs	K9Insulin	K930NHS	K904C30mins	K904C16hrs	K928C30mins	K928C16hrs	K937C30mins	K937C16hrs	K942C30mins
BPSL0001	1	1116	-	0.625	371	-	0	hypothetical protein	Function unknown genes	Cofactor/carriers biosynthesis	11.9216	12.9444	12.6688	13.6043	13.7241	10.9063	11.9054	13.447	14.0327	12.0624	10.7256	9.81751	9.75913	9.8161	10.6022	9.9614	10.1361	12.6063	11.9353	12.5882	12.3768	11.9292	11.9635	12.2579	11.382	11.5575	11.0269	11.9796	11.7256	11.3448	11.4149	11.4973	11.761	11.7069	12.0201	11.1234	11.3089	10.4836	11.1654
BPSL0002	1161	2375	-	0.662	404	-	0	hypothetical protein	Inorganic ion transport and metabolism genes	Transport / Binding proteins	11.807	12.7078	12.3035	12.9461	13.4134	11.1492	11.8785	13.2441	13.7541	11.6254	10.8154	9.90921	9.83784	9.83502	10.5059	9.83735	10.13	12.3033	11.462	12.1441	11.9189	12.2274	12.1166	12.4042	11.453	11.6723	11.2295	12.2217	10.9919	10.6631	11.424	11.3521	12.2369	12.4555	12.5364	11.3699	11.621	10.9705	11.4014
BPSL0003	3114	5168	-	0.714	684	-	0	hypothetical protein	Function unknown genes	Macromolecule biosynthesis/modification	10.1722	10.4259	10.363	9.86316	10.1815	10.1889	9.95769	9.72262	9.91666	10.1969	9.65544	9.54667	9.59421	9.54348	9.68247	9.72859	9.62427	9.75095	9.79214	9.7582	9.83057	10.1114	10.0059	10.0137	9.71757	9.94351	9.72033	10.0991	10.065	9.68691	10.0047	10.2178	10.2534	10.055	10.2575	9.98184	9.97218	9.74138	10.2345
BPSL0004	5488	5766	+	0.62	92	hupA	0	DNA-binding protein HU-alpha	Replication, recombination and repair genes	Other regulators	16.5658	16.4593	16.6276	16.2474	15.9089	15.9682	15.5288	15.8837	15.934	15.3008	14.1855	12.7623	9.45333	11.415	12.3602	13.6252	12.0388	15.5056	15.2277	15.3131	15.5734	16.1149	15.9723	16.3034	15.4905	15.5407	15.3898	16.0804	14.4667	13.192	15.4013	15.9693	15.7875	15.2159	16.1091	15.9099	15.5928	15.1163	16.0449
BPSL0005	5869	7209	-	0.677	446	-	0	putative cobalamin synthesis protein/P47K	General function prediction only genes	Cofactor/carriers biosynthesis	11.0431	11.7661	11.5062	11.008	11.579	10.5052	10.3848	10.725	11.748	11.0552	10.3731	9.97688	9.73186	9.63876	9.9729	9.93651	9.71891	10.8919	11.1166	10.9045	11.323	10.6577	10.5591	10.5778	10.1163	10.3644	10.0899	10.7233	11.3929	10.1473	10.6684	10.697	11.3124	11.4583	10.4958	10.38	10.177	10.3495	10.3155
BPSL0006	7528	8013	-	0.617	161	-	0	hypothetical protein	Cell wall/membrane biogenesis genes	Cell envelope	13.9796	14.3247	14.3605	13.0995	13.387	12.6512	12.3429	13.2434	13.6847	13.1367	11.2928	10.0957	9.94389	10.1577	10.8993	10.5762	10.4805	12.6467	11.6926	12.682	12.0781	12.8356	13.2844	13.3228	11.8919	12.5388	12.2402	12.9482	13.0024	11.1902	13.3722	12.4948	12.9863	12.9768	13.0164	12.949	12.0485	11.8371	12.1445
BPSL0007	8395	10668	+	0.668	757	gspD	0	general secretory pathway protein D	Intracellular trafficking and secretion genes	Transport / Binding proteins	13.1711	13.229	13.5816	12.4254	12.6817	12.1226	11.3146	12.2445	12.5889	11.8561	10.9754	10.456	9.92799	9.98957	11.2509	10.9509	10.8661	11.8206	11.1957	11.7526	11.4551	12.1603	12.2957	12.3411	11.6878	11.9903	11.5666	12.0767	12.0369	10.4641	11.3761	11.6762	13.1918	12.7586	11.7925	12.1396	11.5224	11.6486	11.8523
BPSL0008	10665	12158	+	0.696	497	gspE	0	general secretory pathway protein E	Intracellular trafficking and secretion genes	Transport / Binding proteins	13.0588	12.4833	12.488	11.4781	11.7597	11.7722	10.8668	11.643	11.9818	10.92	10.4938	10.3582	9.70449	9.7383	10.4162	10.3616	10.3105	11.0696	10.4364	11.0372	10.772	11.7676	11.9685	11.8655	11.2652	11.6946	11.057	11.6272	11.1681	10.0191	10.8972	11.0834	12.4178	12.0918	11.2833	11.8228	11.0985	11.2933	11.3781
BPSL0009	12163	13380	+	0.689	405	gspF	0	general secretory pathway protein F	Intracellular trafficking and secretion genes	Transport / Binding proteins	12.267	11.7403	11.5064	10.3457	10.8119	11.4434	10.2397	10.965	11.2175	10.4439	10.0602	10.0579	9.74119	9.7492	9.97408	9.8405	9.82578	10.6847	10.0007	10.4678	10.1123	11.2072	11.2828	11.4872	10.7477	10.9913	10.5137	10.9856	10.1956	9.70038	10.3524	10.4605	11.3147	11.1458	10.981	11.1626	10.5633	10.9256	10.6143
BPSL0010	13452	13862	-	0.715	136	gspC	0	putative general secretory pathway protein	Not in COGs genes	Transport / Binding proteins	12.9677	12.7341	12.7269	11.9628	11.7682	11.8187	11.1394	11.4622	11.3028	10.7156	10.6336	10.802	10.0288	10.0891	10.8461	10.2919	10.5654	11.2937	10.5941	11.0619	10.9806	12.0139	12.173	12.1666	11.4463	12.166	11.1469	12.0246	11.0431	10.3392	10.8908	11.0486	11.7459	11.1982	12.3608	11.2388	11.8844	10.9296	12.4301
BPSL0011	14010	14462	+	0.625	150	gspG	0	general secretory pathway protein G	Intracellular trafficking and secretion genes	Transport / Binding proteins	13.3102	13.0939	13.0884	12.0822	12.6613	13.3598	11.9097	12.7569	12.936	11.7832	11.8232	11.2437	9.90212	10.2678	11.0249	10.7059	10.5813	12.3814	12.0775	12.2781	12.4661	12.4716	13.0299	13.4128	11.8746	12.1397	12.1915	12.6148	11.9083	10.3763	11.6068	12.0341	13.3563	12.6509	12.8376	12.9045	12.5369	12.1263	12.8383
BPSL0012	14617	15096	+	0.727	159	gspH	0	general secretory pathway protein H	Intracellular trafficking and secretion genes	Transport / Binding proteins	12.1346	12.0693	12.4289	11.0758	11.6697	12.9615	11.0726	11.8651	11.5725	10.6787	10.8791	11.019	10.149	10.0609	10.5934	10.3986	10.1487	11.6018	11.1123	11.6464	11.6421	12.1472	11.9858	12.4755	11.4365	11.8457	11.3241	12.2005	10.7687	9.82948	10.635	11.285	12.6715	12.4791	12.7241	12.7359	12.1772	12.1051	12.6278
BPSL0013	15099	15503	+	0.721	134	gspI	0	general secretory pathway protein I	Intracellular trafficking and secretion genes	Transport / Binding proteins	11.2283	10.3812	10.762	9.989	10.4937	11.7788	10.3917	10.8448	10.7463	10.0265	10.1815	10.5796	9.68846	9.59952	10.2071	9.91023	9.79004	10.8829	10.4012	10.9027	10.6441	11.4687	11.6215	11.3913	10.8133	11.4059	10.6168	11.4793	9.55075	9.57585	10.1761	10.6786	11.7646	11.2716	11.7622	11.4154	11.309	10.827	11.5314
BPSL0014	15481	16209	+	0.72	242	gspJ	0	general secretory pathway protein J	Intracellular trafficking and secretion genes	Transport / Binding proteins	11.4859	11.128	11.2545	10.0893	10.5115	11.9244	10.2554	10.8347	10.3859	9.86443	10.0725	9.99967	9.86066	9.77128	9.7817	9.87562	9.66058	10.6115	10.4688	10.624	10.5293	11.1841	11.257	11.1796	10.6704	11.1281	10.4761	11.2369	9.58239	9.56472	10.1132	10.4298	10.9625	10.8785	11.3482	11.1983	10.9863	10.7129	11.362
BPSL0015	16391	17461	+	0.694	356	gspK	0	general secretory pathway protein K	Intracellular trafficking and secretion genes	Transport / Binding proteins	11.3098	10.9399	10.9425	9.96541	10.4365	10.9155	9.80912	10.2268	10.2386	9.75249	9.85002	9.8703	9.77083	9.74144	9.62731	9.74066	9.62056	9.99921	9.89945	9.9864	10.0556	10.6643	10.7084	10.6913	10.1505	10.529	10.1488	10.5755	9.31086	9.43838	9.63403	10.0574	10.8633	10.5518	10.4622	10.6763	10.1642	10.3611	10.1435
BPSL0016	17486	18916	+	0.733	476	gspL	0	general secretory pathway protein L	Intracellular trafficking and secretion genes	Transport / Binding proteins	11.2831	11.0278	10.6525	10.4299	10.4668	11.1284	10.2309	10.8681	10.7383	9.99002	9.98016	10.2052	9.7174	9.76126	10.1995	10.2174	10.1513	10.5417	10.2841	10.487	10.3675	10.9849	11.1154	11.1354	10.5127	10.6242	10.3902	10.9786	9.81812	9.57439	9.84197	10.405	11.5625	11.2707	10.7277	10.9284	10.2176	10.5766	10.449
BPSL0017	18913	19419	+	0.71	168	gspM	0	general secretory pathway protein M	Intracellular trafficking and secretion genes	Transport / Binding proteins	13.0151	12.166	12.2451	11.8396	11.8494	11.852	10.2717	11.0775	10.8934	10.4916	10.8147	10.4604	9.80654	9.68388	10.5701	10.5139	10.4547	11.1646	10.8036	11.0827	10.8914	12.1924	12.2492	12.2164	11.5169	11.7054	11.2103	12.1742	10.5472	9.90469	10.2439	11.352	12.7615	11.768	11.5208	12.1413	11.1839	11.2724	11.1694
BPSL0018	19458	20249	+	0.71	263	gspN	0	general secretory pathway protein N	Not in COGs genes	Transport / Binding proteins	11.6832	11.0104	11.038	10.7214	11.1742	10.9706	9.96543	10.531	10.5737	10.1132	10.1832	10.3856	10.0791	9.87628	9.95808	9.83475	9.80561	10.4226	9.97536	10.3252	10.1302	10.7707	10.8491	10.8718	10.5093	10.581	10.259	10.6178	9.87971	9.6368	9.81767	10.535	11.5797	11.4183	11.0773	11.2362	10.5151	10.8754	10.5792
BPSL0019	20480	22135	-	0.742	551	-	0	outer membrane efflux lipoprotein	Intracellular trafficking and secretion genes	Cell envelope	10.1021	10.9588	10.4349	9.91139	10.038	10.4419	10.1649	10.0037	10.2309	9.77227	10.8926	11.9269	9.92856	9.88129	10.055	9.89481	9.89273	9.72295	9.90393	9.86156	10.0563	10.1003	10.2337	10.1822	9.82276	10.09	9.80185	10.2713	10.6281	9.84081	9.94732	10.1152	10.8304	10.6079	10.6853	10.4012	10.1386	10.6689	10.4146
BPSL0020	22357	22629	-	0.736	90	-	0	hypothetical protein	Not in COGs genes	Cell envelope	11.1777	11.9048	11.886	10.0098	9.45933	11.4913	11.7672	10.4193	9.89799	11.8035	13.5571	14.3058	10.5936	11.3645	11.2269	10.3881	10.6357	9.81042	9.63505	9.70447	9.62452	11.6202	12.0569	11.7281	10.9142	11.7722	10.7959	12.4039	13.8532	11.0894	11.5176	10.7504	12.0193	11.7298	13.0685	13.3647	13.3508	14.4976	13.2697
BPSL0021	22828	23319	+	0.697	163	-	0	MarR family protein	Transcription genes	Regulators families	10.3231	11.3221	12.3325	9.66553	9.62264	11.2045	10.9957	10.0112	9.98277	12.8897	11.9394	11.1201	9.76157	10.2074	9.97536	9.94862	9.67731	10.3048	10.2762	10.3554	10.3387	11.208	11.5978	11.1813	10.631	11.1917	10.6085	11.4944	14.0412	11.1195	12.879	10.1623	11.0216	10.5309	11.6559	11.352	11.2031	11.3097	12.3936
BPSL0022	23466	25028	+	0.669	520	-	0	putative transporter protein	General function prediction only genes	Transport / Binding proteins	9.53331	10.1029	10.3798	9.38007	9.38809	10.0918	9.92038	9.37635	9.4901	11.5314	10.4953	10.3898	9.90513	9.7642	9.8377	9.60567	9.60256	9.14379	9.24948	9.15049	9.03297	9.75533	9.87813	9.79417	9.50895	9.69957	9.6997	9.84656	14.115	9.79356	9.98705	9.76939	10.6777	10.2345	9.8713	9.947	9.90402	10.2984	10.3034
BPSL0023	25088	26011	-	0.706	307	-	0	LysR family transcription regulatory protein	Transcription genes	Regulators families	10.333	10.1605	10.4397	9.62663	9.91937	10.6932	9.71074	10.0704	10.0455	9.70746	9.68466	9.59369	9.65471	9.65365	9.8117	9.77655	9.72683	9.85156	9.63548	9.82893	9.59671	10.0332	10.1321	10.0732	9.76247	9.98421	9.72484	10.1692	9.84871	9.74913	9.75852	9.58945	11.4752	11.0179	11.0684	10.5463	10.714	10.0135	10.9803
BPSL0024	26223	26621	+	0.747	132	-	0	LrgA family protein	General function prediction only genes	Cell envelope	11.5446	11.3629	11.3722	11.4253	11.4421	12.6465	11.8772	11.9503	11.3236	10.8595	11.9534	11.4344	10.5065	10.3462	10.3343	9.85065	10.0547	12.6102	11.6603	11.9908	11.6636	12.518	12.0687	11.3048	10.741	11.3549	10.3958	12.4058	11.2872	10.8326	11.7433	11.1015	13.0064	11.9641	12.3108	13.4948	12.5281	14.0732	14.7331
BPSL0025	26690	27412	+	0.687	240	-	0	hypothetical protein	Cell wall/membrane biogenesis genes	Cell envelope	10.7375	10.3586	10.1523	10.4523	10.7205	11.8819	10.9445	10.756	10.296	9.93892	11.0991	10.2919	10.0022	9.95519	9.98755	9.79415	9.76286	11.8799	11.7967	11.477	12.0125	11.4591	11.5907	10.4962	10.2527	10.63	9.82168	12.0914	10.1297	10.0275	10.3768	9.79794	12.8375	11.539	11.7527	11.4629	12.2054	12.7322	14.3181
BPSL0026	28250	28747	+	0.665	165	-	0	flagellar basal body protein	Cell motility genes	Chemotaxis and mobility	12.1163	10.021	13.26	12.1108	12.8937	12.3821	10.2937	12.7978	11.111	9.40928	10.1859	10.4155	9.98099	9.70158	10.8914	10.8549	10.4167	12.1571	12.2743	12.0369	12.4299	10.1842	9.83531	9.5641	9.94004	10.0264	9.89675	9.32304	13.0502	9.72877	9.55413	9.25781	12.6735	11.7286	11.3376	9.60221	11.0825	10.188	10.5773
BPSL0027	28770	29768	+	0.633	332	fliM	0	flagellar motor switch protein	Cell motility genes	Chemotaxis and mobility	12.1498	10.0678	13.4172	12.6001	13.2341	12.1662	10.3673	13.2815	11.4886	9.35486	10.2168	10.5092	9.88202	9.68134	10.7089	10.5971	10.0803	12.4473	12.887	12.5109	13.1938	9.90668	9.70441	9.48523	9.75834	9.97104	9.66715	9.2819	12.9168	9.56846	9.46502	9.2899	13.3963	12.4152	10.8912	9.62899	10.6378	10.2686	10.1431
BPSL0028	29761	30258	+	0.681	165	fliN	0	probable flagellar motor switch protein	Intracellular trafficking and secretion genes	Chemotaxis and mobility	13.0395	10.3137	13.3993	12.8955	13.419	13.2666	10.4312	13.3815	11.3055	9.43859	10.9833	11.383	9.82546	9.68907	11.7911	11.7789	11.2269	12.7058	12.9635	12.8583	13.4128	10.3292	10.1689	9.66241	10.1349	10.3229	9.93808	9.58058	12.3731	9.63564	9.64797	9.59061	14.5223	13.1261	11.8969	10.3719	11.9009	10.8433	11.1847
BPSL0029	30426	30920	+	0.752	164	fliO	0	flagellar protein	Cell motility genes	Chemotaxis and mobility	11.769	9.85096	12.1065	11.0731	11.5587	11.49	9.97053	11.4835	10.0868	9.34575	10.2431	10.564	9.97711	9.9414	10.9673	10.6381	10.5951	11.1054	11.5913	11.3197	11.6902	9.65126	9.59974	9.41975	9.57728	9.63121	9.52903	9.45027	10.6734	9.51996	9.40908	9.38266	12.5625	11.8363	11.3206	10.0146	11.0216	10.4639	10.8555
BPSL0030	30991	31752	+	0.66	253	fliP	0	flagellar biosynthetic protein	Intracellular trafficking and secretion genes	Chemotaxis and mobility	11.3584	9.43336	12.0761	10.9744	11.5405	11.6928	9.84032	12.0826	10.0356	9.3634	10.1531	10.6255	9.76841	9.82453	10.2817	10.0119	10.0341	11.147	11.8134	11.309	12.0762	9.58433	9.43856	9.26481	9.56147	9.6178	9.48511	9.15192	10.8503	9.43007	9.31631	9.3019	12.9773	12.044	10.8112	9.64814	10.789	9.92361	10.3134
BPSL0031	31778	32050	+	0.678	90	fliQ	0	flagellar biosynthesis protein	Intracellular trafficking and secretion genes	Chemotaxis and mobility	10.5906	9.06931	10.8802	10.5583	11.0453	10.7433	9.56317	10.8168	9.45651	9.1508	9.94687	10.4404	9.95885	9.59275	10.0462	10.0035	9.79974	10.4221	11.2789	10.862	11.3697	9.30273	9.16411	8.93455	9.4133	9.41721	9.45539	9.12769	10.3426	9.30345	9.16598	9.14323	12.3226	11.4028	10.1459	9.27791	10.2089	9.56117	9.99718
BPSL0032	32169	32951	+	0.677	260	fliR	0	flagellar biosynthetic protein	Intracellular trafficking and secretion genes	Chemotaxis and mobility	11.3816	9.63899	11.18	10.1527	10.4504	10.8868	9.52205	10.4108	9.36791	9.46837	9.89457	10.3313	10.0592	9.83124	9.98429	9.77291	9.84401	9.77625	10.5849	10.0556	10.7001	9.45444	9.43891	9.31471	9.4419	9.31187	9.46758	9.2346	9.81741	9.36831	9.38734	9.426	11.5936	10.6141	10.8464	9.46093	10.3822	9.67366	10.1966
BPSL0033	33271	33699	-	0.73	142	-	0	MerR family transcription regulatory protein	Transcription genes	Regulators families	12.0022	12.0073	11.2402	11.237	11.4764	11.0505	10.8642	11.2914	11.0733	10.7716	10.0814	9.78077	9.79734	9.74049	9.92318	9.84225	9.79345	11.5192	11.1531	11.3177	11.4548	11.3614	11.3029	11.3059	10.6641	11.0377	10.3867	11.4572	11.0166	10.5935	10.859	10.8908	10.4074	10.2523	10.7245	10.9221	10.2484	10.1605	11.0386
BPSL0034	33781	34656	+	0.722	291	-	0	hypothetical protein	General function prediction only genes	Conserved hypothetical proteins	9.44826	9.22648	9.34831	9.25988	9.04099	9.56161	9.41561	9.00522	8.79571	9.3723	9.47376	9.74116	9.84661	9.61084	9.6134	9.66772	9.60511	9.05198	9.20035	9.13844	8.98845	9.3777	9.26246	9.28031	9.40101	9.38563	9.40568	9.32542	9.10471	9.55912	9.48344	9.5508	9.59972	9.36134	9.6795	9.58073	9.42338	9.3704	9.44339
BPSL0035	34649	35170	+	0.766	173	-	0	hypothetical protein	General function prediction only genes	Cell envelope	9.04473	8.90949	9.00902	9.19226	8.93127	9.205	9.29027	9.06163	8.6896	9.26767	9.29207	9.41199	9.73065	9.50393	9.48892	9.54798	9.54189	8.98903	9.09952	9.0308	8.90138	9.31961	9.35856	9.30618	9.34385	9.29064	9.3673	9.36981	9.06983	9.44645	9.31395	9.44647	9.1131	9.17504	9.47256	9.51107	9.38152	9.33718	9.43912
BPSL0036	35328	36341	+	0.668	337	-	0	putative transport protein	Inorganic ion transport and metabolism genes	Transport / Binding proteins	10.0679	10.0308	10.1894	9.51867	9.18806	9.38139	9.35156	8.81633	8.84656	9.4594	9.41868	9.71241	9.83959	9.63117	9.71072	9.51229	9.58589	8.9669	8.99311	8.8691	8.77286	9.24793	9.18034	9.10847	9.35515	9.21388	9.43901	9.16802	9.1541	9.7738	9.63666	9.49629	9.25677	9.18217	9.33352	9.34594	9.34207	9.40152	9.12511
BPSL0037	36425	37222	+	0.66	265	-	0	putative ATP-binding ABC transporter protein	Inorganic ion transport and metabolism genes	Transport / Binding proteins	9.5789	9.28218	9.38931	9.07597	8.88833	9.4298	9.24379	8.78083	8.62604	9.27226	9.36584	9.58322	9.77229	9.55687	9.72971	9.5538	9.54815	8.8469	8.86202	8.81836	8.59269	9.07455	9.07733	9.02926	9.3883	9.11281	9.33681	9.05332	9.12766	9.61244	9.35199	9.36708	9.10883	9.07312	9.15841	9.19971	9.18259	9.27346	9.09853
BPSL0038	37241	38098	+	0.674	285	-	0	binding-protein-dependent transport systems inner membrane component	Inorganic ion transport and metabolism genes	Transport / Binding proteins	10.2199	9.88105	9.71812	9.40428	9.16641	9.47082	9.23648	8.9642	8.87005	9.49353	9.48466	9.74601	9.91954	9.74201	9.77685	9.65831	9.62269	8.84585	8.96653	8.79059	8.61948	9.15946	9.15703	9.23091	9.38213	9.22334	9.37499	9.1962	9.2688	9.61447	9.49975	9.54799	9.02036	9.1871	9.31296	9.3889	9.36319	9.3776	9.1841
BPSL0039	38176	39555	+	0.715	459	-	0	sensor kinase protein	Signal transduction mechanisms genes	Two component systems	10.1328	9.75081	9.79412	9.26258	9.10456	9.63335	9.37149	8.92501	8.7762	9.32137	9.44649	9.67398	9.79636	9.64168	9.59811	9.62489	9.58495	8.97361	9.14402	8.9919	8.95502	9.27682	9.22601	9.25491	9.3683	9.3082	9.44233	9.28918	9.15752	9.71433	9.55543	9.53028	9.37426	9.28034	9.48982	9.47941	9.45571	9.49687	9.51747
BPSL0040	39566	40243	+	0.674	225	-	0	response regulator protein	Signal transduction mechanisms genes	Two component systems	9.83745	9.26724	9.3414	9.14973	8.976	9.57171	9.32998	8.88194	8.6534	9.32393	9.38085	9.6798	9.95476	9.74093	9.58365	9.58942	9.54206	8.98831	9.03773	8.86882	8.72322	9.13156	9.1936	9.21368	9.36507	9.23494	9.35119	9.21154	8.97668	9.57751	9.43852	9.39447	9.28867	9.19353	9.25023	9.30281	9.30926	9.40214	9.17821
BPSL0041	40566	41693	+	0.654	375	-	0	outer membrane porin lipoprotein precursor	Cell wall/membrane biogenesis genes	Transport / Binding proteins	8.78907	8.55322	8.70303	8.96229	8.6439	9.51713	9.26355	8.55642	8.31455	9.24493	9.36303	9.7207	10.063	9.8043	9.83538	9.48558	9.57612	8.74478	8.78598	8.73991	8.40052	9.07182	8.98825	8.88105	9.27197	9.05071	9.26673	9.00707	8.87811	9.36402	9.22492	9.2188	8.85556	8.91219	8.89557	9.01066	9.15101	9.19066	8.90608
BPSL0042	42169	44181	+	0.684	670	-	0	type III restriction-modification system methylase	Replication, recombination and repair genes	Macromolecule biosynthesis/modification	9.31318	9.79974	9.76474	9.15468	9.49979	10.2923	9.61173	9.12963	9.24119	9.72772	9.75264	9.61785	9.67274	9.6439	9.71961	9.64099	9.6541	9.41292	9.55411	9.46184	9.60862	9.52373	9.6267	9.50666	9.51025	9.53754	9.51522	9.53991	9.60254	9.4498	9.52391	9.65931	10.1415	9.97274	9.88016	9.61696	9.78411	9.7614	9.75177
BPSL0043	44222	47251	+	0.681	1009	-	0	type III restriction system endonuclease	Defense mechanisms genes	Macromolecule biosynthesis/modification	9.3752	9.74561	9.65217	9.13733	9.2222	10.3372	9.43275	9.13512	8.94023	9.6184	9.63714	9.68395	9.70471	9.68371	9.73974	9.64949	9.61032	9.20055	9.34541	9.29281	9.46014	9.41126	9.51328	9.45599	9.47467	9.4723	9.54872	9.47801	9.39105	9.40907	9.39907	9.51915	10.6506	10.2821	10.0671	9.67035	9.95099	9.69405	9.93318
BPSL0044	47789	48889	+	0.664	366	-	0	putative outer membrane porin protein	Cell wall/membrane biogenesis genes	Cell envelope	8.88839	9.05997	8.92438	9.19971	9.06741	9.35794	9.28521	8.67154	8.54609	9.40571	9.37197	9.69932	9.84817	9.61425	9.76258	9.58136	9.55644	9.02558	8.99502	9.03245	8.80113	9.25416	9.29297	9.12914	9.291	9.33806	9.40452	9.20648	9.03926	9.41099	9.34722	9.46778	9.13321	9.14935	9.20113	9.24289	9.27823	9.34428	9.19274
BPSL0045	49289	50248	+	0.664	319	-	0	AraC family regulatory protein	Transcription genes	Regulators families	9.50675	9.533	9.37042	9.56089	9.54205	9.59351	9.36306	9.02649	8.98572	9.79848	9.51939	9.72574	9.86073	9.93391	9.75161	9.49994	9.51113	9.71411	9.59198	9.82413	9.61391	9.42726	9.3012	9.30533	9.40985	9.32022	9.45351	9.34407	9.97175	9.62761	9.79053	9.52096	9.10191	9.00705	9.2962	9.29159	9.29889	9.41553	9.20406
BPSL0046	50371	51102	-	0.712	243	-	0	ABC transport system ATP-binding protein	Amino acid transport and metabolism genes	Transport / Binding proteins	8.81786	8.82561	8.89225	9.09738	9.1385	9.22932	9.23015	8.79827	8.76684	9.27958	9.25409	9.55675	9.73915	9.59864	9.46955	9.52201	9.51343	9.01826	8.95322	8.93477	8.66026	9.12723	9.12621	9.16978	9.36856	9.18675	9.41963	9.23646	9.12313	9.42883	9.32008	9.43139	8.95255	9.08176	9.08395	9.16809	9.22785	9.23916	9.01697
BPSL0047	51475	52197	-	0.704	240	-	0	ABC transport system ATP-binding protein	Amino acid transport and metabolism genes	Transport / Binding proteins	8.93333	8.92368	8.9307	9.13028	9.24987	9.14462	9.23288	8.85541	8.78331	9.28018	9.21511	9.51692	9.58332	9.59264	9.4217	9.53611	9.47986	8.99688	8.96878	8.98729	8.78133	9.1684	9.228	9.27774	9.36083	9.28473	9.44482	9.18553	9.16244	9.47165	9.41044	9.47454	8.95835	9.01277	9.23689	9.30965	9.27511	9.20082	9.23282
BPSL0048	52194	53243	-	0.734	349	-	0	hypothetical protein	Amino acid transport and metabolism genes	Transport / Binding proteins	9.09267	9.00507	9.00882	9.32296	9.33462	9.43543	9.33091	8.98761	8.85039	9.43439	9.37495	10.0876	9.97232	9.88714	9.69683	9.60946	9.62812	9.00587	8.99635	8.91162	8.65177	9.20389	9.1731	9.21337	9.46338	9.20726	9.4824	9.24701	9.34037	9.4793	9.35624	9.68726	8.96213	9.06081	9.34063	9.24956	9.2779	9.27793	9.09077
BPSL0049	53240	54118	-	0.727	292	-	0	putative branched-chain amino acid transport system permease protein	Amino acid transport and metabolism genes	Transport / Binding proteins	9.11974	8.88534	8.94637	9.08647	9.06343	9.37095	9.27391	9.01615	8.70844	9.37199	9.23195	9.57179	9.84902	9.6127	9.54458	9.52899	9.52108	8.95415	8.84191	8.87771	8.68909	9.15077	9.18467	9.13306	9.35455	9.18976	9.41728	9.18511	9.0954	9.48973	9.32429	9.4862	8.93378	9.06374	9.15066	9.31201	9.22247	9.28271	9.16464
BPSL0050	54123	55382	-	0.678	419	-	0	hypothetical protein	Amino acid transport and metabolism genes	Hypothetical proteins	9.01716	9.02913	9.12146	9.22584	9.52497	9.24451	9.25482	9.08892	9.06023	9.44075	9.36378	9.74403	9.77538	9.65947	9.73083	9.55546	9.5672	9.22722	9.05109	9.2084	8.88044	9.24006	9.18148	9.25254	9.42518	9.32465	9.43976	9.19676	9.35304	9.44046	9.44454	9.41255	9.15361	9.16042	9.25019	9.29972	9.2962	9.3228	9.1748
BPSL0051	55599	57104	-	0.705	501	-	0	putative phenylacetaldehyde dehydrogenase	Energy production and conversion genes	Small molecules degradation	9.62052	9.57207	9.68695	9.88398	10.262	9.59167	9.35247	9.53169	9.72348	9.54977	9.58585	9.58679	9.78036	9.68365	9.81159	9.6685	9.66155	10.1136	10.0028	10.0402	10.1124	9.66278	9.44594	9.51267	9.52743	9.53497	9.53106	9.5028	9.67185	9.54897	9.52842	9.4795	9.60585	9.48422	9.44515	9.47985	9.40157	9.44695	9.29921
BPSL0052	57160	57552	-	0.674	130	-	0	hypothetical protein	General function prediction only genes	Conserved hypothetical proteins	9.59222	10.1042	9.72208	10.315	10.6557	9.68442	9.58952	10.1508	10.2752	9.85947	9.65809	9.83689	10.0384	9.95547	10.1124	9.67455	9.792	10.8554	10.5545	10.769	10.6765	9.73853	9.67487	9.8612	9.67075	9.71335	9.70484	9.8249	10.105	9.65313	9.71583	9.72661	9.86102	9.77919	9.47421	9.48722	9.48471	9.51442	9.32037
BPSL0053	57563	58372	-	0.677	269	-	0	hypothetical protein	Not in COGs genes	Conserved hypothetical proteins	10.1682	10.0182	9.86068	10.4198	10.8312	9.7132	9.59204	10.0228	10.3164	9.89932	9.76724	9.91166	9.97682	9.77948	9.95298	9.74794	9.80408	10.72	10.5277	10.7753	10.6652	9.85311	9.85528	9.93201	9.87485	9.87441	9.75039	9.75566	10.1353	9.66104	9.76147	9.83054	10.0964	9.81368	9.51991	9.60869	9.48215	9.47776	9.39026
BPSL0054	58418	59215	-	0.731	265	-	0	putative short chain dehydrogenase	General function prediction only genes	Putative assignment	9.97064	9.90966	9.66181	9.84953	10.2943	9.58775	9.68726	9.77229	9.7991	9.68214	9.66601	9.83682	9.75731	9.71965	9.64641	9.68568	9.68489	10.2474	10.0846	10.2921	10.1221	9.88633	9.64898	9.95673	9.71451	9.75275	9.63271	9.7303	9.77078	9.59557	9.65465	9.72255	9.57497	9.54097	9.68707	9.56846	9.4701	9.44134	9.56806
BPSL0055	59300	60970	-	0.7	556	-	0	glucose-methanol-choline (GMC) oxidoreductase family protein	Amino acid transport and metabolism genes	Putative assignment	9.87785	9.96317	9.72303	9.85938	10.123	9.71891	9.66281	9.51436	9.84673	9.68287	9.72593	9.89731	9.83644	9.76605	9.79865	9.64403	9.61368	10.0748	9.84248	9.94482	9.95156	9.77383	9.61274	9.75583	9.57441	9.73318	9.57817	9.70921	9.62702	9.6663	9.82948	9.65347	9.44729	9.50386	9.55548	9.45928	9.47645	9.51331	9.52311
BPSL0056	61697	62038	+	0.652	113	-	0	PadR-like family transcriptional regulator	Transcription genes	Regulators families	12.7952	12.8552	11.6144	11.7829	11.5549	9.97734	9.83709	9.81271	10.1668	9.6171	10.0437	9.83943	9.84211	9.83106	10.3929	10.0513	9.98989	10.0709	9.51186	10.1724	9.34755	10.1081	9.89154	9.95771	9.62414	9.84001	9.79487	10.1383	9.56585	9.57277	9.63804	10.1678	10.0539	10.7258	9.91844	10.0503	10.0999	10.1366	10.4121
BPSL0057	62035	63222	+	0.702	395	-	0	hypothetical protein	Function unknown genes	Cell envelope	12.5819	12.9109	12.0872	11.6561	11.3871	10.3665	10.192	10.2083	10.3323	10.0961	10.1066	9.98397	9.88165	9.81221	10.1626	10.1081	10.0065	10.3316	10.0777	10.5359	10.0349	10.2351	10.1978	10.1786	9.87613	9.97328	9.81312	10.3488	9.9888	9.81881	9.94324	10.5901	10.3228	10.358	10.3213	10.5326	10.1448	10.4144	10.6314
BPSL0058	63895	64881	-	0.702	328	-	0	fatty acid desaturase	Lipid transport and metabolism genes	Fatty acid biosynthesis	12.9765	14.3721	14.3522	11.4109	12.2397	10.5017	10.9777	9.77572	9.9874	10.518	13.2315	12.9083	10.2532	10.6536	10.3026	9.76596	9.97013	9.68995	9.96089	9.76171	9.84796	10.1131	10.3853	10.4948	10.1623	9.96663	10.2563	10.2811	11.7	11.9246	11.0178	12.2485	10.6734	9.96401	10.492	11.0166	11.3867	12.3077	12.7929
BPSL0059	64911	65747	-	0.72	278	-	0	hypothetical protein	Not in COGs genes	Conserved hypothetical proteins	12.9741	14.0787	13.9295	10.9008	11.9809	10.8351	11.1115	9.78458	9.85724	10.3716	14.1576	13.721	10.6775	11.9116	10.6228	10.178	10.5788	9.90475	10.2278	9.84079	10.1234	10.3939	10.6847	10.8176	10.3392	10.3414	10.2157	10.8508	12.2012	12.069	10.9923	12.6539	10.5563	10.2179	10.7415	11.9518	11.6983	14.0273	12.8577
BPSL0060	66187	67281	-	0.733	364	-	0	AraC family transcriptional regulator	Transcription genes	Regulators families	9.24421	9.3119	9.39132	9.11672	9.52717	9.87093	9.64889	9.20284	9.21564	9.41276	9.42515	9.4691	9.62443	9.56893	9.49772	9.52753	9.57132	9.41099	9.43062	9.41943	9.4247	9.63934	9.61566	9.63819	9.51307	9.57376	9.56196	9.55139	9.37714	9.5015	9.56976	9.62093	9.5715	9.37402	9.83847	9.64666	9.71603	9.63017	9.82189
BPSL0061	67394	68530	+	0.672	378	-	0	putative acyl-CoA dehydrogenase	Lipid transport and metabolism genes	Small molecules degradation	13.3071	11.395	11.7015	10.8645	11.2359	9.73839	10.5054	12.5199	11.1458	9.87808	10.5997	10.1419	9.82293	9.72364	9.75705	9.7948	9.67495	12.7296	11.7291	11.5974	11.1534	9.90632	9.65584	10.443	10.8836	9.96823	10.398	9.61462	10.6909	10.334	10.0808	11.2429	9.27863	9.30182	9.56768	10.5761	9.7158	10.7604	9.91138
BPSL0062	69196	70401	+	0.71	401	-	0	acetyl-CoA acetyltransferase	Lipid transport and metabolism genes	Small molecules degradation	10.4931	10.608	10.7588	10.222	10.794	9.42125	9.67591	11.4796	10.2804	9.43211	9.98545	10.058	9.84358	9.7004	9.58493	9.64337	9.62384	11.3815	10.8686	10.5058	10.4099	9.35471	9.29234	9.61581	10.1426	9.46176	9.78013	9.24101	10.059	9.73868	9.53609	10.163	9.28915	9.19459	9.36911	9.57058	9.35625	9.88465	9.24338
BPSL0063	70414	72537	+	0.709	707	-	0	putative fatty oxidation complex alpha subunit	Lipid transport and metabolism genes	Small molecules degradation	10.2855	10.581	10.6115	10.4031	10.7199	9.50681	9.64429	11.2166	9.92156	9.52466	9.77773	9.7287	9.80202	9.6333	9.60568	9.62978	9.59767	11.1838	10.6117	10.3959	10.2164	9.4064	9.38115	9.52354	9.92584	9.42964	9.73435	9.37151	10.0121	9.77951	9.62414	10.1243	9.29014	9.22182	9.34992	9.62032	9.40647	9.79261	9.38102
BPSL0064	72925	74058	+	0.721	377	-	0	alpha-methylacyl-CoA racemase	Energy production and conversion genes	Small molecules degradation	10.7201	10.9724	10.8457	10.7425	10.7887	9.85018	9.91644	10.7176	10.0648	10.156	10.1435	9.94438	9.76468	9.69755	9.74589	9.62578	9.64386	10.7625	10.4177	10.3809	10.4621	9.85452	10.0179	9.92743	9.89111	9.86028	9.68939	9.98676	10.0125	9.9901	10.2162	10.131	9.65382	9.42766	9.86602	10.2266	9.73647	10.0975	9.93573
BPSL0065	74135	74701	-	0.683	188	-	0	putative lipoprotein	Not in COGs genes	Cell envelope	11.9539	11.6619	11.4258	11.0085	11.0568	10.8239	10.039	10.3232	10.4695	11.2706	9.93859	10.0657	9.71606	9.71406	9.7075	9.85986	9.74228	10.6892	10.9913	10.8704	11.2454	10.5529	10.8129	10.3891	10.1094	10.4288	10.0291	10.7155	12.0936	10.8	11.0368	10.2047	10.3269	10.2116	11.0161	10.9131	10.3571	10.0489	10.6699
BPSL0066	75037	75501	-	0.68	154	-	0	hypothetical protein	Cell wall/membrane biogenesis genes	Cell envelope	9.16496	9.48752	9.48757	9.34792	8.99893	9.58097	9.39149	8.94474	8.65793	9.42117	9.6839	9.92549	10.0468	9.78792	10.1428	9.59353	9.62156	8.87901	8.9611	8.98474	8.80365	9.32601	9.23727	9.31428	9.36121	9.33444	9.43531	9.28629	9.80197	10.342	9.80016	9.54568	8.94084	8.99584	9.21936	9.34722	9.29541	9.34154	9.03778
BPSL0067	76057	76497	+	0.669	146	-	0	hypothetical protein	Not in COGs genes	Hypothetical proteins	12.0087	12.352	12.3939	11.1045	10.9223	11.5954	11.6346	10.8014	11.0709	10.1163	10.9622	10.5401	9.70598	9.76727	10.518	10.21	10.312	11.3585	10.73	11.3776	10.8643	11.2474	11.5197	12.0827	11.0043	11.2112	10.3283	11.3995	10.7137	9.89156	10.0992	10.3797	10.7821	10.5745	11.4676	11.7648	10.7539	10.8642	11.3479
BPSL0068	76484	76852	+	0.688	122	-	0	putative lipoprotein	Not in COGs genes	Cell envelope	12.0566	12.1365	12.4659	11.5613	10.9836	11.014	11.3115	10.6543	10.6281	10.314	10.7285	10.5078	9.82703	9.80589	10.1889	10.0613	10.0073	11.6334	10.7481	11.4563	10.8672	11.2496	11.4051	11.4956	11.1647	11.2496	10.2801	11.3765	10.496	10.0999	10.039	10.2605	11.2571	10.8574	11.1344	11.726	10.8379	11.2433	10.9321
BPSL0069	77520	78278	-	0.744	252	-	0	putative transmembrane regulator	Transcription genes	Other regulators	11.5407	11.3913	11.1335	10.5649	10.4892	9.67301	9.94765	9.42973	9.39868	9.70428	9.58144	9.68586	9.67356	9.68963	9.70903	9.69601	9.7673	9.52602	9.56029	9.55028	9.42359	10.6994	10.802	10.3524	10.0247	10.3979	9.96537	10.9439	9.85099	10.8981	10.0707	9.94595	9.45011	9.36321	9.52761	9.97481	9.65683	9.87167	9.8639
BPSL0070	78275	78790	-	0.692	171	-	0	putative RNA polymerase sigma factor	Transcription genes	RNA polymerase core	9.33869	9.54007	9.29833	9.38279	9.14995	9.39285	9.39503	9.08849	9.03796	9.52228	9.33416	9.40815	9.74729	9.51223	9.60262	9.53212	9.52563	9.06271	8.99335	9.01183	8.67888	9.3345	9.46164	9.35768	9.39716	9.51011	9.45058	9.45457	9.38198	9.67667	9.3971	9.32169	8.85609	9.07625	9.20971	9.19055	9.31949	9.33979	9.27906
BPSL0071	78951	80036	+	0.705	361	-	0	putative catalase	Inorganic ion transport and metabolism genes	Putative assignment	9.35608	9.5468	9.45037	9.30248	9.05965	9.27092	9.41754	8.8725	8.70337	9.26116	9.3025	9.45758	9.77661	9.65701	9.62262	9.64911	9.55353	9.05744	9.02903	9.01917	8.79384	9.57199	9.53368	9.47056	9.4216	9.59804	9.49	9.49464	9.04889	9.57285	9.38584	9.39789	8.96975	9.06427	9.19308	9.49977	9.24459	9.47275	9.12731
BPSL0072	80033	80560	+	0.646	175	-	0	putative type-b cytochrome	Energy production and conversion genes	Putative assignment	10.4027	10.5603	11.0381	10.0903	9.79881	9.67679	9.59649	9.4298	9.21736	9.57999	9.72495	9.48853	10.3313	9.89341	9.79116	9.62604	9.61803	9.55131	9.52148	9.52344	9.31145	9.93607	10.1913	10.1027	9.67819	10.0432	9.79855	10.0709	9.70714	10.0028	9.57445	9.6421	9.39552	9.44862	9.38875	10.0342	9.42027	9.8804	9.38438
BPSL0073	81428	83896	-	0.642	822	-	0	DNA gyrase subunit B	Replication, recombination and repair genes	Macromolecule biosynthesis/modification	10.9672	12.9547	12.606	11.3852	13.1275	11.7299	11.4742	11.9606	13.1464	11.3424	11.744	11.2675	9.92129	10.3571	10.7705	10.6452	10.4037	11.9943	12.187	11.9127	12.4424	11.2803	11.4491	11.4788	10.9541	11.1641	11.056	11.6595	11.893	10.4254	10.751	11.239	13.8097	13.3732	12.7806	11.9682	12.3389	11.5286	13.3431
BPSL0074	84085	85188	-	0.636	367	dnaN	0	DNA polymerase III subunit beta	Replication, recombination and repair genes	Macromolecule biosynthesis/modification	12.1567	13.5438	13.5285	12.436	13.513	13.5488	13.1311	13.4113	14.0863	12.9531	13.0889	12.5166	10.116	10.9836	11.3111	11.3573	10.9092	13.0639	12.8733	12.8603	13.3691	12.5993	12.9072	13.0384	11.8991	12.2269	12.0944	13.0367	12.886	11.2899	12.1327	12.7124	14.4217	14.1318	13.7956	12.9685	13.8593	12.4032	14.3927
BPSL0075a	85351	86952	-	0.657	533	dnaA	0	chromosomal replication initiation protein	Replication, recombination and repair genes	Macromolecule biosynthesis/modification	13.5527	14.5403	15.0791	12.2384	13.7608	15.0544	14.7386	13.5443	14.1535	13.2711	14.3275	12.3865	11.0078	13.0409	11.879	12.1566	11.5295	12.9328	13.1864	12.7746	13.5312	13.7695	13.5338	14.1296	13.1437	13.3315	13.0189	14.0917	13.8981	14.2578	14.6446	13.9284	14.179	13.9608	16.0379	15.0293	15.3915	14.3002	15.8603
BPSL0075	87398	87532	+	0.659	44	-	0	50S ribosomal protein L34	Translation genes	Ribosome constituents	11.1863	12.6284	12.5776	11.0399	12.4014	11.1632	11.7581	11.6663	12.8332	12.199	11.0773	10.2419	9.85106	10.3196	9.97542	9.9358	9.80852	11.7391	11.8802	11.57	12.2472	11.272	11.2628	11.3766	10.6176	10.9573	10.4974	11.3685	12.263	11.5069	11.8942	11.3224	11.7687	11.8497	12.2587	11.0798	11.8116	10.5125	12.0638
BPSL0076	87606	88016	+	0.684	136	rnpA	0	ribonuclease P protein component	Translation genes	Macromolecule degradation	10.9448	12.1428	12.6626	10.4716	11.6296	13.2311	11.8158	11.4107	12.002	10.8488	11.8504	10.4937	9.93136	11.1028	10.208	10.3356	10.158	11.165	11.106	11.003	11.2868	11.0025	10.9359	11.5732	10.6925	10.626	10.7101	11.4146	11.4402	11.0047	11.3813	11.1303	12.5153	12.9315	14.1564	12.649	13.1533	12.116	13.7048
BPSL0077	88096	88365	+	0.641	89	-	0	hypothetical protein	Function unknown genes	Conserved hypothetical proteins	9.80834	10.9738	11.559	9.56494	10.8294	11.5669	11.1662	11.1599	12.1901	11.1822	11.3636	10.6838	9.74325	11.2987	10.1732	9.78297	9.98436	10.0973	10.354	10.5457	10.534	10.6224	10.5387	11.0979	10.0909	10.3451	10.4268	10.3863	10.6366	10.02	10.4295	10.2863	12.3631	12.2161	12.9021	11.0112	12.2552	10.9566	12.4013
BPSL0078	88374	90050	+	0.642	558	-	0	putative inner membrane protein translocase component YidC	Intracellular trafficking and secretion genes	Cell envelope	11.145	12.6111	12.7278	10.5315	11.8426	12.7705	11.7191	11.7824	12.2791	11.4098	11.5675	10.7028	9.8007	10.7711	10.2043	10.0353	9.97369	10.9047	11.1505	10.9188	11.5415	11.3578	11.7522	12.3597	10.8773	11.2592	11.0702	11.7802	11.5534	10.3766	11.1093	10.7883	11.9933	12.0187	12.8631	12.2186	12.2927	11.8904	12.6208
BPSL0079	90207	90668	-	0.606	153	-	0	hypothetical protein	Transcription genes	Hypothetical proteins	13.473	13.3329	13.2733	12.2502	12.4613	14.7652	13.4763	13.3296	13.9932	12.7551	11.9596	10.5539	10.6918	11.5894	11.4966	10.6153	10.6108	12.2325	11.7626	12.0192	12.1844	13.7275	13.5451	13.5726	12.4576	13.1072	12.6416	13.7289	11.7184	11.7362	12.4526	13.1345	14.3188	13.5832	15.4543	13.9637	15.1996	13.4077	15.5525
BPSL0080	90964	92367	+	0.69	467	trmE	0	tRNA modification GTPase	General function prediction only genes	Macromolecule biosynthesis/modification	9.91316	10.4156	10.0804	10.5757	10.9336	10.0845	9.98382	9.97915	10.623	10.214	9.88951	9.44552	9.80872	9.72924	9.8388	9.69691	9.74526	10.5796	10.4852	10.4154	10.6469	9.89043	9.9004	9.93973	9.78767	9.82422	9.74494	10.0247	10.7404	10.167	9.92117	10.0562	10.7166	10.4686	10.047	10.2085	9.87329	9.98454	9.96381
BPSL0081	92536	93765	+	0.598	409	intA	GI_1	putative phage integrase	Replication, recombination and repair genes	Laterally acquired elements	9.59923	9.74808	9.54871	9.42938	9.36356	10.0058	9.78379	9.54718	10.0623	9.6515	9.78373	9.62497	9.95484	9.93049	9.84498	9.58813	9.56205	9.47133	9.46719	9.4442	9.35035	9.71796	9.71175	9.71635	9.53703	9.549	9.54741	9.8163	9.39108	9.6301	9.74447	9.6486	9.72156	9.55013	9.4744	9.52233	9.62279	10.2608	10.1597
BPSL0082	94413	97280	-	0.668	955	-	GI_1	hypothetical protein	Function unknown genes	Conserved hypothetical proteins	8.95625	9.23266	9.18087	9.30315	9.77718	9.45254	9.38439	9.04692	9.3133	9.33042	9.42299	9.39783	10.0352	9.85051	9.7715	9.54992	9.60448	9.3715	9.46974	9.26676	9.35013	9.30749	9.24292	9.2137	9.364	9.31153	9.43462	9.28179	9.3188	9.58207	9.51975	9.36961	9.32139	9.36391	9.57214	9.35577	9.47152	9.41301	9.4425
BPSL0083	97405	97746	-	0.643	113	-	GI_1	hypothetical protein	Not in COGs genes	Hypothetical proteins	9.11702	9.67026	9.68811	9.23115	9.47407	10.0694	10.1521	9.65449	9.86759	9.42947	9.49758	9.6094	10.1216	10.5373	10.0948	9.54256	9.75456	9.46388	9.34827	9.25878	9.31729	9.72135	9.59423	9.40661	9.43871	9.39592	9.56803	9.69227	8.97264	9.45316	9.39321	9.33278	9.79818	9.53264	9.91027	9.34743	9.75668	9.41604	9.65677
BPSL0084	97743	98000	-	0.616	85	-	GI_1	hypothetical protein	Not in COGs genes	Hypothetical proteins	9.17754	9.75669	9.55476	9.5283	9.87281	9.9432	9.85051	10.0673	10.2171	9.4457	9.49886	9.51165	10.1459	10.6857	10.0928	9.6225	9.8154	9.59488	9.40605	9.47532	9.48449	9.51267	9.39804	9.29574	9.51748	9.35818	9.47785	9.42726	9.33908	9.39623	9.37211	9.36005	10.0515	9.99236	10.0532	9.30222	9.84244	9.25698	9.71331
BPSL0085	97993	98169	-	0.695	58	-	GI_1	hypothetical protein	Not in COGs genes	Macromolecule biosynthesis/modification	9.67915	10.695	10.2107	9.85779	10.6355	11.0328	10.2601	10.6105	11.0451	9.96701	10.009	9.74157	10.7707	12.5267	10.6768	9.69763	10.069	9.98142	9.8022	9.81161	9.34548	10.4702	10.2817	10.0918	9.91464	10.091	10.1173	10.117	9.55348	9.73677	9.64424	9.77296	11.2197	10.5203	12.1714	9.88515	11.5304	9.66442	11.3495
BPSL0086	98537	99016	-	0.675	159	-	GI_1	hypothetical protein	Not in COGs genes	Hypothetical proteins	9.50872	10.3381	10.0583	9.63849	10.2568	9.68208	9.7843	9.87198	9.98963	9.77098	9.76744	9.34646	9.83258	9.77875	9.75628	9.55631	9.61236	9.55255	9.2334	9.44399	9.14237	9.51239	9.41535	9.54096	9.42416	9.58325	9.57201	9.58613	9.36819	9.60622	9.62194	9.6738	10.278	9.91933	10.8192	9.76137	10.0416	9.70146	10.122
BPSL0087	99409	99930	-	0.55	173	-	GI_1	putative DNA-binding protein	Not in COGs genes	Putative assignment	12.0936	13.1202	13.3177	11.0081	12.1754	11.2332	11.2645	11.1503	11.7341	11.1801	11.5827	9.99874	9.9811	10.8697	9.99693	9.77432	9.75246	10.6997	10.5243	10.79	10.543	11.2411	11.1846	11.4299	10.197	10.7062	10.5335	11.4416	10.9482	10.9557	11.4036	11.0994	11.4685	11.5239	11.5473	11.1201	11.5555	10.7521	11.8189
BPSL0088	100338	101255	-	0.613	305	-	GI_1	hypothetical protein	Function unknown genes	Conserved hypothetical proteins	10.9801	11.2797	10.9682	10.3737	10.6504	11.1124	10.9103	10.8141	11.195	10.6768	10.315	9.63896	9.85324	9.96707	10.2397	9.82021	9.75079	10.3117	9.81128	10.2216	9.89983	10.6039	10.6101	10.4959	9.96746	10.3408	10.1656	10.8192	10.1597	9.72583	10.0665	10.4374	11.1315	10.3954	10.2408	10.1955	10.438	10.1343	11.1631
BPSL0089	101248	102249	-	0.577	333	-	GI_1	hypothetical protein	Function unknown genes	Hypothetical proteins	10.9784	11.3425	11.0176	10.5612	10.531	11.0302	10.2797	10.5537	11.0661	10.4278	10.6517	10.0348	9.98338	10.1915	10.1273	9.7052	9.74628	9.78996	9.69912	9.75777	9.68334	10.4802	10.4199	10.6081	9.93157	10.1637	10.0156	10.5948	10.2369	9.79218	10.1649	10.5656	10.9277	10.6537	9.95133	10.1033	10.1634	10.1218	10.5565
BPSL0090	102609	103439	-	0.616	276	-	GI_1	putative transposase protein	Replication, recombination and repair genes	Laterally acquired elements	11.9851	13.3625	12.6332	12.1613	12.9564	10.1759	10.4499	10.6994	11.4548	12.6689	11.7995	11.2342	11.0121	11.3304	10.8634	9.99924	10.0558	12.4287	11.7817	12.3253	11.9945	11.9195	11.9947	11.6548	10.5123	11.4077	10.4927	11.8795	12.7851	11.2788	12.033	11.953	11.9324	11.8304	11.3771	11.7273	11.7315	11.718	12.8684
BPSL0091	103466	103729	-	0.568	87	-	GI_1	putative transposase protein	Replication, recombination and repair genes	Laterally acquired elements	13.7111	14.6747	14.625	13.9736	14.5552	10.9842	11.1957	11.4587	12.2502	13.4203	12.4286	11.5723	10.9732	11.7862	11.0433	10.2273	10.3711	13.1872	12.6016	13.0681	12.896	13.249	13.0864	13.0274	11.7891	12.8914	11.9817	13.4824	13.9588	11.9441	13.1671	13.1631	12.7002	12.553	12.6322	12.6841	12.8686	12.5277	13.9272
BPSL0092	104028	104915	-	0.589	295	-	GI_1	putative lipoprotein	Function unknown genes	Cell envelope	11.3732	12.8166	11.944	11.7894	11.5689	9.85382	10.7919	10.2554	10.517	10.7884	10.8086	9.54273	9.84701	9.89055	9.91195	9.57005	9.65943	9.71981	9.31843	9.77029	9.35639	10.2606	10.2209	10.0348	9.77395	10.0092	9.80355	10.1505	11.6443	10.1436	10.1706	11.1797	10.0475	9.97245	9.68231	9.62339	9.89389	9.64425	9.65116
BPSL0093	105283	106440	+	0.658	385	-	0	putative lipoprotein	Not in COGs genes	Cell envelope	11.9026	15.0318	15.2761	12.3032	11.6171	9.34509	9.72002	9.20732	9.22008	9.39362	9.45861	9.26547	9.84872	9.85624	10.5056	9.46512	10.4492	9.31763	9.11943	9.29759	9.05295	9.43277	9.23334	9.10006	9.38926	9.31995	9.38211	9.39005	9.50109	10.2177	9.58697	9.39948	9.3582	9.58196	9.34852	9.32381	9.3581	9.58328	9.33438
BPSL0094	106503	106658	+	0.615	51	-	0	putative lipoprotein	Not in COGs genes	Cell envelope	11.9537	14.5888	14.9848	12.4993	11.9222	9.45452	9.95025	9.52488	9.46763	9.79968	9.58218	9.1912	9.64849	9.60169	10.0389	9.62873	10.0863	9.51125	9.41944	9.49565	9.34819	10.0197	10.0153	9.83806	9.72568	10.0251	9.64518	9.96315	10.0822	11.273	10.7885	10.2505	9.19294	9.47386	9.90493	9.91199	9.57648	9.68273	9.69335
BPSL0095	107005	107316	+	0.609	103	-	0	hypothetical protein	Not in COGs genes	Hypothetical proteins	9.36746	9.02248	9.3228	9.50242	9.30679	8.91052	9.3701	9.64396	9.73924	9.0893	9.46435	9.11431	9.40286	9.35226	9.70074	9.51628	9.49324	9.1796	9.12352	9.11191	9.177	9.1221	9.35784	9.04206	9.46812	9.24622	9.57264	9.24342	9.3434	9.7478	9.40891	9.03547	8.99366	9.03001	9.24468	9.39672	9.56645	9.30641	9.16704
BPSL0096	107334	107894	+	0.57	186	speG	0	spermidine n(1)-acetyltransferase	Translation genes	Small molecules degradation	12.2091	13.4405	13.5976	12.2205	12.6671	11.5714	12.8673	12.7634	12.3044	11.5372	11.1254	10.3578	9.98445	10.4904	10.3457	9.89822	10.0713	12.4831	11.6241	12.2618	12.0092	12.0918	11.816	11.6683	11.1492	11.5671	11.2627	12.0153	10.8264	12.6462	11.5444	10.6093	11.0597	10.5703	12.8037	11.6703	12.0054	10.7695	12.4768
BPSL0097	108383	108727	+	0.597	114	-	0	hypothetical protein	Not in COGs genes	Cell envelope	16.3194	16.5519	16.6102	14.74	14.9155	10.3258	13.1963	13.3335	14.6474	15.5763	12.5109	10.4126	9.41781	9.86362	12.1723	10.9091	11.8919	14.3288	13.2937	14.466	13.7402	14.3025	14.5214	14.4337	13.6632	14.3308	13.9222	14.2034	15.8097	13.5004	15.6033	16.007	10.4185	10.242	10.8259	14.932	11.0232	11.3073	11.2611
BPSL0098	108943	109497	+	0.676	184	-	0	hypothetical protein	Function unknown genes	Conserved hypothetical proteins	11.984	13.0477	13.4434	10.8705	11.9081	10.7529	11.1963	10.4657	11.2814	11.579	10.4086	9.85083	9.80582	9.76532	10.2023	9.83236	10.1943	10.9796	10.4655	10.9662	10.6253	11.0622	11.0994	10.8488	10.4309	10.7791	10.5148	10.9232	12.1778	10.5738	11.4332	12.4219	10.0002	9.96952	10.97	11.2393	10.4651	10.5176	10.4534
BPSL0099	109682	110098	-	0.674	138	-	0	glyoxalase/bleomycin resistance protein/dioxygenase superfamily protein	Amino acid transport and metabolism genes	Putative assignment	12.4203	13.4509	13.0957	12.5478	13.463	10.5081	11.4104	12.4079	13.4896	13.6892	11.218	10.133	9.73345	10.2027	10.3036	9.9134	10.0663	12.5516	11.6633	12.5044	12.4297	11.4442	11.7568	11.4142	10.8798	11.3427	10.7571	11.5798	13.2	12.6669	13.3791	11.7354	11.3234	11.0059	11.7352	11.261	11.244	10.3344	10.9401
BPSL0100	110500	111594	+	0.701	364	-	0	O6-methylguanine-DNA methyltransferase	Nucleotide transport and metabolism genes	Macromolecule biosynthesis/modification	10.689	11.1872	11.0602	10.8605	11.2033	10.1961	11.1106	10.5142	11.4566	10.8815	10.1729	9.67997	9.75388	9.55131	9.81544	9.73652	9.75995	10.9312	10.9479	10.9113	11.132	10.3589	10.374	10.2682	9.93436	10.2588	9.88058	10.6177	11.2055	10.6703	10.5917	10.1889	9.62082	9.55311	9.62173	10.1389	9.71757	9.80435	9.85832
BPSL0101	111591	112532	+	0.75	313	-	0	putative DNA-3-methyladenine glycosylase II	Replication, recombination and repair genes	Macromolecule biosynthesis/modification	10.274	10.4076	10.405	10.1432	10.388	9.91129	10.4257	10.2073	10.9577	10.3551	9.79223	9.4852	9.56453	9.54986	9.42919	9.69766	9.63965	10.5306	10.5234	10.5262	10.5788	10.4536	10.4715	10.066	9.85484	10.1723	9.78384	10.4402	10.4749	10.3865	10.391	10.0314	9.53467	9.52835	9.63035	10.0898	9.63995	9.7683	9.76151
BPSL0102	112703	114304	+	0.681	533	-	0	glutamate--cysteine ligase	Coenzyme transport and metabolism genes	Cofactor/carriers biosynthesis	11.4735	11.5562	11.7704	10.7449	11.5795	11.0379	10.837	10.9644	11.5331	10.6556	10.3124	10.2082	9.68921	9.778	10.3252	10.0684	10.0747	11.2785	11.3806	11.3027	11.6886	11.2317	11.0465	10.8223	10.4376	10.9741	10.3388	11.3656	11.2359	10.3494	10.6774	10.6566	11.1903	10.8142	11.1294	11.6105	10.5269	10.6693	11.1204
BPSL0103	114323	115771	-	0.705	482	-	0	RNA polymerase sigma factor	Transcription genes	RNA polymerase core	10.5645	11.175	11.0334	10.9483	10.873	10.9203	11.9492	9.62145	9.34059	9.54061	12.3598	12.3626	10.0403	10.7061	10.4011	10.6942	10.1337	9.49194	9.91716	9.48491	10.081	9.65519	9.91764	9.66156	9.64556	9.62159	9.72627	9.76981	9.55778	9.88857	9.61571	9.75361	12.7403	10.3676	10.6664	12.7906	12.8657	11.7704	14.623
BPSL0104	116034	116582	-	0.698	182	-	0	hypothetical protein	Not in COGs genes	Hypothetical proteins	11.0604	12.2359	12.6276	11.0561	11.6479	10.8685	12.9779	10.7281	10.9213	11.066	11.839	11.7592	9.98871	10.0143	10.5885	10.3161	10.2433	10.7232	10.356	10.4199	10.498	10.8583	10.4964	10.6294	10.4009	10.6888	10.1456	10.6851	11.398	11.0953	11.0298	10.9348	12.1883	11.1782	10.3358	10.2937	10.5124	11.3484	10.973
BPSL0105	116974	117090	+	0.667	38	-	0	hypothetical protein	Not in COGs genes	Hypothetical proteins	9.24718	9.28349	9.38418	10.1079	9.65373	9.63295	10.2805	9.55285	9.82415	10.1708	10.3365	9.99146	9.96318	9.75253	9.62653	9.62989	9.62351	10.036	9.70509	9.57436	9.30058	9.59371	9.36844	9.47515	9.62353	9.50123	9.49808	9.39963	10.343	9.55552	9.5535	9.77137	10.517	10.2699	9.47058	9.52049	9.81721	10.1059	9.86803
BPSL0106	117179	117748	-	0.665	189	-	0	hypothetical protein	Inorganic ion transport and metabolism genes	Cell envelope	13.4674	14.9516	13.7244	13.0235	14.0636	12.2142	14.0523	11.5366	11.5413	12.9377	13.1413	12.2674	9.87271	9.87808	13.1997	12.8601	12.6371	11.1158	10.3767	10.8027	10.252	11.7311	11.3154	11.4408	11.1642	11.7429	11.0191	10.7425	13.1745	9.83371	11.3606	12.1595	13.3143	12.9238	10.7159	11.6465	11.4246	12.8301	11.9533
BPSL0107	117851	118819	-	0.715	322	-	0	LysR family transcription regulatory protein	Transcription genes	Regulators families	11.0879	10.4781	10.3387	10.0517	10.5354	10.3693	10.5814	10.4808	10.9861	9.74654	9.68917	9.78617	9.59001	9.57953	9.73535	9.85254	9.7601	10.0925	9.83774	9.96897	10.0078	10.2852	10.1271	10.3372	9.89778	10.0192	9.78376	10.2156	9.62501	9.75679	10.1092	10.1728	9.97706	9.59401	10.1386	10.3955	9.99272	9.93821	10.3109
BPSL0108	118962	120056	+	0.652	364	-	0	putative extracellular solute-binding lipoprotein	Amino acid transport and metabolism genes	Transport / Binding proteins	10.3628	10.526	10.8322	9.7758	9.88611	9.96536	9.98093	9.7671	10.0165	9.76722	9.7523	9.64373	9.84008	9.70326	9.8471	9.56391	9.67193	9.62109	9.6041	9.463	9.46698	10.9357	10.2926	9.86642	9.71834	10.5599	9.82868	10.9307	9.58227	9.58153	9.88058	9.79909	9.87942	9.71069	9.95426	11.5905	9.83473	9.92533	9.88312
BPSL0109	120085	121197	+	0.704	370	-	0	histone deacetylase family protein	Secondary metabolites biosynthesis, transport and catabolism genes	Putative assignment	10.4353	10.712	10.829	10.5105	10.6856	9.98719	10.0449	10.1998	10.458	10.0323	10.6413	9.78661	9.88857	9.69087	10.2781	9.79511	10.0681	10.2032	10.2825	10.0949	10.233	10.3054	10.1445	9.92528	9.73424	10.2472	9.80428	10.3724	10.1733	9.73351	9.7028	10.0506	10.5852	10.3051	9.7765	11.2843	9.76741	10.1348	9.79135
BPSL0110A	121208	122083	+	0.676	291	-	0	putative carbon-nitrogen hydrolase	General function prediction only genes	Putative assignment	12.6229	12.392	12.5734	11.5593	11.7752	12.0312	11.8965	11.5363	12.4835	10.8232	10.725	10.5892	10.0572	10.0296	11.4885	11.1204	10.9358	11.195	11.2818	11.3931	11.3236	11.6407	11.8783	11.9284	11.2705	11.401	11.0112	12.0001	11.9134	10.9712	10.7726	11.5022	11.8303	11.0779	11.1991	11.1276	11.1316	11.1382	12.2472
BPSL0110	122341	122683	-	0.657	-	-	0	Weakly similar to the N-terminal regions of Streptomyces avermitilis hypothetical protein SWALL:Q82F88 (EMBL:AP005038) (164 aa) fasta scores: E(): 2.1, 33.33% id in 96 aa, and Streptomyces coelicolor putative transcriptional regulator SC4C6.04 SWALL:Q9XAN6 (EMBL:AL939128) (204 aa) fasta scores: E(): 5.2, 35% id in 80 aa. CDS contains a frameshift after codon 77	Not in COGs genes	Conserved hypothetical proteins	10.5243	10.9893	10.9282	10.69	11.0656	9.65582	9.9828	10.0433	10.3203	10.1363	10.1334	9.4732	9.79284	9.71176	9.85302	9.75811	9.7459	10.5182	10.5792	10.4635	10.7778	10.2867	10.0145	9.85481	9.85666	10.1562	9.76287	10.2244	10.3954	9.9712	9.85468	10.0877	10.485	10.1398	9.80715	10.9401	9.80039	9.85091	9.80781
BPSL0111	123313	124425	+	0.657	370	-	0	probable portal protein	General function prediction only genes	Laterally acquired elements	9.86126	10.038	10.4065	9.83418	10.227	9.42381	9.5184	9.79651	10.4701	9.86873	10.1818	10.9194	10.506	10.0928	10.3953	9.68641	9.73449	9.8219	9.91596	9.83493	9.86682	9.93925	9.87196	9.6265	9.63166	9.89478	9.69617	9.89698	10.0632	9.76751	9.85256	9.9468	9.89659	9.92631	9.74153	9.78579	9.75465	9.68906	9.73139
BPSL0112	124499	124783	-	0.625	94	-	0	hypothetical protein	Not in COGs genes	Cell envelope	12.4693	12.5957	12.5126	11.8586	12.1817	8.52616	8.95064	8.24216	7.97257	11.5943	11.1272	10.5036	9.84664	9.86255	10.32	9.96753	10.0323	11.3103	10.9389	11.4133	11.438	11.2341	11.6001	11.7539	10.5898	11.1892	10.452	11.5378	11.2224	11.1734	11.611	11.7629	11.7149	11.2819	10.104	10.7584	10.3488	10.7345	10.7414
BPSL0113A	124780	125262	-	0.613	160	-	0	hypothetical protein	Not in COGs genes	Conserved hypothetical proteins	13.3503	13.6416	12.7643	11.9712	11.8001	8.61896	8.93772	8.32909	7.90799	11.9651	11.0291	10.1525	10.031	10.9822	10.3223	9.95614	9.96516	10.3579	9.62565	10.4757	9.7973	12.9218	13.2076	13.5446	12.2261	12.6347	12.4735	13.0292	11.3467	11.4597	11.8571	12.5325	11.5487	11.9155	11.0685	11.8228	12.2289	11.3464	12.9192
BPSL0113	125800	126804	-	0.517	334	-	0	hypothetical protein	Not in COGs genes	Cell envelope	13.7637	13.7192	13.6645	13.3355	13.5987	8.65216	9.02098	8.27291	7.90982	12.7455	11.7991	10.7165	10.0168	10.2263	10.9375	10.7897	10.3725	12.4116	11.8492	12.3145	12.1986	11.6299	12.1971	12.2605	11.0365	11.5063	11.1432	11.9839	12.4265	11.5034	12.1479	11.9169	12.4239	12.2971	10.2828	10.9859	10.606	10.9062	10.718
BPSL0114	127678	128082	+	0.625	134	-	0	hypothetical protein	Secondary metabolites biosynthesis, transport and catabolism genes	Amino acid biosynthesis	11.686	12.1602	12.3028	11.503	11.8095	10.7247	10.74	10.9649	11.4506	11.2817	10.7136	10.1672	9.82014	9.84714	10.091	9.94971	9.80853	11.0546	10.9372	11.1127	11.1753	10.9936	11.5443	11.1656	10.2108	10.7222	10.2639	11.2798	12.0276	10.5434	11.085	10.7388	11.5152	11.3284	11.1523	10.8067	10.8782	10.4393	10.8626
BPSL0115	128120	128989	+	0.698	289	-	0	Patatin-like phospholipase family protein	General function prediction only genes	Conserved hypothetical proteins	10.9356	10.7455	10.9568	10.5572	10.5723	11.0952	10.6879	10.2867	10.3089	9.99025	10.0829	10.1491	9.86387	9.78262	9.9979	9.88415	9.91795	10.5372	10.4239	10.647	10.7954	11.2614	11.1322	10.8003	10.2415	10.8862	10.1036	11.4893	11.0612	9.96469	10.3699	9.94183	10.7542	10.5865	10.7028	10.6962	10.4798	10.468	10.7504
BPSL0116	129110	130126	-	0.669	338	-	0	D-isomer specific 2-hydroxyacid dehydrogenase	Coenzyme transport and metabolism genes	Putative assignment	12.3908	12.1602	11.8859	11.3285	11.8723	11.4017	11.2068	11.3447	12.1656	10.9769	10.9458	10.8562	10.0016	10.1181	10.5534	10.206	10.1884	11.454	11.4737	11.2624	11.7676	11.5655	11.4917	11.3959	10.8659	11.4031	10.6873	11.6692	11.3	10.7781	11.0662	10.8877	11.814	11.6566	11.4844	10.9203	11.4426	11.2768	11.5478
BPSL0117	130565	131620	+	0.671	351	-	0	LysR family transcription regulatory protein	Transcription genes	Regulators families	13.799	14.4064	14.1658	14.8232	14.9913	12.7833	12.9719	14.0302	13.917	12.774	12.9591	12.1079	10.7713	11.5495	12.8214	12.056	12.2075	14.6705	14.4901	14.6587	14.8887	13.5842	13.4302	13.1839	12.2887	12.794	12.3712	14.0283	13.1842	14.1952	12.3749	11.6918	14.5094	13.8382	14.143	12.6221	13.5508	12.9238	14.2164
BPSL0118	131843	134452	-	0.648	869	-	0	DNA topoisomerase III	Replication, recombination and repair genes	Macromolecule biosynthesis/modification	12.298	12.416	12.2805	11.9327	11.9453	11.7636	11.3308	11.6146	12.2999	11.4121	11.0658	10.3879	9.80857	10.1209	10.8318	10.4541	10.3896	11.5655	11.4878	11.5504	11.7341	11.8699	12.0001	11.8361	10.9019	11.6437	11.0111	12.1273	11.7719	10.3164	11.1159	11.5491	12.3263	12.1409	11.4071	11.4643	11.3708	11.1948	11.5741
BPSL0119	134663	135034	-	0.653	123	-	0	putative thioredoxin	Energy production and conversion genes	Cofactor/carriers biosynthesis	11.5399	10.6328	10.8592	10.288	10.2502	10.2828	10.4396	10.0872	10.6422	10.2956	10.1435	10.0244	10.0457	10.1293	10.0716	9.89167	9.83617	10.3846	10.1997	10.4671	10.3427	10.5221	10.4196	10.4294	9.96946	10.346	9.81218	10.3809	10.1921	10.0167	10.8184	9.66661	10.9147	10.9509	10.6255	9.82055	10.8506	9.67277	10.891
BPSL0120	135094	136284	-	0.746	396	-	0	SMF family protein	Intracellular trafficking and secretion genes	Cell envelope	9.81054	10.0548	9.63505	9.54302	9.5411	9.54915	9.89243	9.24054	9.46032	9.69943	9.69722	9.61763	9.70035	9.70593	9.64589	9.55151	9.618	9.78201	9.50546	9.85722	9.53198	9.69484	9.75899	9.66105	9.62214	9.67464	9.62165	9.61863	9.76697	9.86948	9.87105	9.80902	9.39472	9.31721	9.58031	9.55665	9.66479	9.53797	9.67641
BPSL0121	136513	137016	+	0.617	167	def	0	peptide deformylase	Translation genes	Macromolecule biosynthesis/modification	13.8517	13.9333	13.3695	12.4629	13.3398	13.0851	12.8496	12.4424	12.632	12.5478	13.2312	12.7307	11.3396	12.7428	11.1758	10.9695	10.7133	11.6013	11.3498	11.442	11.5926	12.554	12.866	13.2115	11.9182	12.3163	12.3131	13.2547	12.5527	12.3085	12.3362	12.3647	13.6919	13.4511	14.0767	13.5602	14.4722	14.2324	14.3232
BPSL0122	137048	138031	+	0.727	327	fmt	0	methionyl-tRNA formyltransferase	Translation genes	Macromolecule biosynthesis/modification	11.8732	11.547	11.5575	10.5417	11.3745	11.1853	10.7928	10.3573	10.3718	10.0458	11.167	11.392	9.96298	10.256	10.7414	10.4461	10.3999	10.065	10.0777	9.98297	10.2035	11.1918	11.1769	10.8963	10.604	10.863	10.6677	11.4001	10.1667	10.5931	10.1162	10.3366	12.2049	12.0108	12.9527	12.0502	12.542	12.3529	13.0648
BPSL0123	138152	138787	+	0.667	211	-	0	putative LysE type translocator protein	Amino acid transport and metabolism genes	Transport / Binding proteins	12.4057	12.686	12.722	11.2398	11.7865	11.3213	11.1575	11.0957	11.6387	11.1148	10.807	10.762	9.82502	10.0974	10.1385	9.88384	9.88718	10.9398	10.7748	10.9013	11.0081	11.6645	11.6543	11.7229	10.7811	11.3059	10.9062	11.4804	10.6889	10.7459	11.139	10.9056	12.1927	11.9363	12.7943	11.9964	12.6398	12.103	13.2929
BPSL0124	138897	139754	+	0.652	285	-	0	heat shock protein HtpX	Posttranslational modification, protein turnover, chaperones genes	Macromolecule degradation	13.3159	13.7086	13.7387	11.8696	12.3421	13.3969	13.31	11.7513	11.4639	11.8405	13.2693	12.7354	10.8247	11.7865	12.2104	11.5601	11.5546	12.5907	12.3477	12.4066	12.7154	13.7926	14.0184	13.3799	12.2458	13.4896	12.4692	14.3078	11.843	13.5187	11.9725	11.3884	14.4148	13.412	14.2971	14.0899	14.427	14.5582	15.8337
BPSL0125	140228	141637	+	0.724	469	sun	0	NOL1/NOP2/Sun family protein	Translation genes	Conserved hypothetical proteins	10.25	10.5057	10.8394	9.36873	9.78657	11.1918	10.0652	9.87005	9.56559	9.57312	10.0592	10.4746	9.74963	9.91613	10.008	9.96376	9.82401	9.50543	9.76557	9.60167	9.89828	10.4233	10.5086	10.2588	9.85368	10.35	9.9285	10.7801	9.72238	10.0163	9.70066	9.68394	11.0978	10.9667	11.7994	10.6928	11.0501	10.4857	11.9585
BPSL0126	141634	142224	+	0.643	196	-	0	hypothetical protein	Not in COGs genes	Cell envelope	12.8459	12.8431	13.312	11.7515	12.6805	12.4986	12.1549	12.2571	12.6881	12.037	11.3808	11.2202	9.88532	10.2495	10.4074	10.1269	9.97705	12.3508	12.0963	12.3014	12.4725	12.5816	12.6217	12.4378	11.5256	12.3058	11.5019	12.6364	11.5372	10.9535	11.6776	11.863	12.5037	12.217	12.7913	12.0978	12.4312	11.8268	12.9803
BPSL0127	142226	144634	+	0.668	802	-	0	sensor kinase protein	Signal transduction mechanisms genes	Two component systems	12.2343	12.5543	12.4825	11.0526	11.7035	11.6873	11.3494	11.0144	11.3393	11.1155	10.8111	10.8044	9.77423	9.91966	10.0422	9.89655	9.91516	11.1274	11.2932	11.1537	11.7898	12.0116	11.9787	11.6351	10.8688	11.6425	10.8318	12.044	10.6224	10.1656	10.5839	11.1999	11.8583	11.5539	12.1561	11.5377	11.8671	11.2389	12.2939
BPSL0128	144635	145318	+	0.686	227	-	0	response regulator protein	Signal transduction mechanisms genes	Two component systems	12.6449	13.1712	13.0123	11.4452	11.9704	11.7025	11.4134	11.5344	12.0866	11.2928	11.1685	10.3944	9.88083	9.78053	10.1328	10.1144	10.0516	11.6987	11.6385	11.6019	11.8955	11.7216	12.0817	11.622	10.7987	11.4646	10.7279	12.1674	11.1754	10.5506	10.7695	11.4592	11.8852	11.3221	11.5269	11.1606	11.5869	11.0137	11.8861
BPSL0129	145390	146520	-	0.624	376	int	GI_2	prophage integrase	Replication, recombination and repair genes	Laterally acquired elements	11.8638	12.1511	11.7919	11.8951	12.2304	8.70706	9.04224	8.37592	8.03115	11.2355	10.8268	11.0863	9.96459	9.92587	10.6985	10.2579	10.2517	10.8964	10.4359	10.7045	10.6507	10.7558	10.8607	10.5577	10.2403	10.6827	10.2907	10.8763	11.2307	10.4013	10.1842	11.139	11.7833	12.0752	10.4552	10.6714	10.7286	10.4712	10.4666
BPSL0130a	147388	150180	-	0.681	930	-	GI_2	hypothetical protein	Not in COGs genes	Laterally acquired elements	9.06585	8.9181	8.91094	9.26125	9.02298	8.86214	9.15982	8.82415	8.42278	9.27354	10.2239	11.5257	10.5198	10.1395	10.3063	9.76858	9.79201	8.88302	9.07357	8.88701	8.71057	9.18838	9.07868	9.28667	9.4151	9.2617	9.39387	9.08463	9.8219	9.49377	9.29214	10.0539	8.88822	9.29266	9.07436	9.20955	9.30701	9.19937	9.28524
BPSL0130	150192	150446	-	0.71	84	-	GI_2	hypothetical protein	Not in COGs genes	Laterally acquired elements	9.09902	8.79497	8.86016	9.13139	8.90214	8.6561	9.02292	8.38458	8.08016	9.21753	9.70814	10.6337	9.97728	9.63789	9.76551	9.54627	9.56927	8.81228	8.89605	8.81648	8.59095	9.23455	9.07775	9.09914	9.3754	9.22619	9.39553	9.23753	9.32365	9.43658	9.33395	9.84544	8.99027	9.22452	9.12959	9.10819	9.26358	9.23278	9.04322
BPSL0131	150443	150811	-	0.669	122	-	GI_2	hypothetical protein	Nucleotide transport and metabolism genes	Laterally acquired elements	9.14558	8.8128	8.94023	9.23672	8.89924	8.62659	9.05401	8.48169	8.16799	9.15217	9.89828	10.6949	10.0748	9.76258	9.90788	9.55256	9.64101	8.7984	8.87649	8.6981	8.47984	9.25959	9.2383	9.20427	9.38749	9.44019	9.46409	9.32879	9.42593	9.4462	9.28752	9.76518	8.92971	9.01695	9.18014	9.11173	9.26671	9.22199	9.05651
BPSL0132	150805	151011	-	0.594	68	-	GI_2	hypothetical protein	Not in COGs genes	Laterally acquired elements	8.69101	8.35978	8.42199	8.72621	8.47068	8.61189	8.95496	8.28165	7.79791	9.12129	9.58507	10.7465	9.8972	9.7004	9.96097	9.5142	9.56744	8.6227	8.63193	8.67811	8.37852	9.09119	9.11939	9.03698	9.30313	9.15815	9.35564	9.1881	9.28791	9.35839	9.15691	9.49364	8.751	8.97552	8.96	8.90876	9.17774	9.08833	9.02875
BPSL0133	151180	151419	-	0.642	79	-	GI_2	hypothetical protein	Not in COGs genes	Laterally acquired elements	8.91855	8.69017	8.77908	9.14228	8.80329	8.64226	8.92716	8.33736	8.14873	9.20237	9.71048	10.8427	9.83327	9.60818	9.85443	9.57798	9.60259	8.7794	8.87417	8.81087	8.47292	9.44223	9.25105	9.31801	9.3148	9.5236	9.53695	9.31783	9.26871	9.5035	9.33474	9.70281	8.85631	9.01549	9.05893	9.1821	9.21844	9.22729	9.024
BPSL0134	151423	151632	-	0.638	69	-	GI_2	putative phage-encoded membrane protein	Not in COGs genes	Laterally acquired elements	9.20774	8.71214	8.85768	9.37652	8.90435	8.68975	9.15999	8.34871	8.14699	9.26869	9.92325	11.1276	10.1053	9.91942	10.0462	9.5242	9.5847	8.79574	8.9555	8.92129	8.62241	9.3579	9.26445	9.42346	9.58604	9.63421	9.46169	9.22725	9.67228	9.4878	9.34577	10.0264	8.92894	9.11795	9.13226	9.16906	9.276	9.2541	9.09122
BPSL0135	151661	151858	-	0.677	65	-	GI_2	hypothetical protein	Not in COGs genes	Laterally acquired elements	8.8925	8.58539	8.42698	8.80673	8.65119	8.75722	9.16598	8.37587	7.94195	9.01682	9.49973	10.4635	9.93783	9.52546	9.83038	9.50271	9.59397	8.70116	8.63481	8.61297	8.56473	9.14147	9.05102	9.03149	9.42842	9.28546	9.36643	9.06892	9.13576	9.40777	9.29249	9.63555	8.76624	8.98142	8.78185	8.97544	9.17427	9.20545	8.90739
BPSL0136	151864	152082	-	0.658	72	-	GI_2	hypothetical protein	Not in COGs genes	Laterally acquired elements	9.3109	9.15736	8.81312	9.23381	9.13249	8.66051	9.07844	8.44966	8.3802	9.28867	10.2153	11.0297	10.1371	9.90656	10.1007	9.60197	9.56449	8.8293	8.91574	8.8586	8.53641	9.40427	9.13496	9.22206	9.42762	9.39607	9.56727	9.18718	9.64156	9.51151	9.36664	10.1519	9.25336	9.2853	9.27699	9.07481	9.23135	9.23005	9.13959
BPSL0137	152098	152643	-	0.647	181	-	GI_2	hypothetical protein	Transcription genes	Laterally acquired elements	9.07835	8.53699	8.6984	9.1993	8.94015	8.63996	9.02105	8.41892	7.97313	9.23465	10.1917	11.0438	10.3055	9.75159	10.1729	9.54294	9.64158	8.98151	9.10466	9.03512	8.99274	9.29483	9.14089	9.2453	9.3629	9.4542	9.45413	9.15447	9.77047	9.41815	9.38031	9.81856	9.10839	9.24381	9.09764	9.08521	9.31685	9.16985	9.15352
BPSL0138	152729	152977	-	0.647	82	-	GI_2	hypothetical protein	Not in COGs genes	Laterally acquired elements	9.49666	10.0313	9.68646	9.56499	9.71211	8.68295	8.91849	8.3628	7.95457	9.63479	10.7367	11.764	10.2939	10.0639	10.4207	9.6093	9.66465	9.17201	9.08459	9.01348	9.00835	9.51164	9.19106	9.17397	9.40212	9.28327	9.40744	9.44303	9.93286	9.66592	9.58853	10.1821	9.42954	9.5739	9.20656	9.19984	9.42346	9.24719	9.39242
BPSL0139	152965	153261	-	0.623	98	-	GI_2	putative phage DNA-binding protein	Not in COGs genes	Laterally acquired elements	9.8967	10.0589	9.93361	9.88743	9.66458	8.71395	9.02455	8.2885	7.97327	9.91993	10.792	11.476	9.94682	9.79918	10.0715	9.57004	9.70814	9.38493	9.20488	9.33638	9.1853	10.0652	9.99628	9.66122	9.64669	10.1384	9.86404	10.1706	9.98371	9.81159	10.0099	9.99249	9.52816	10.0174	9.62468	9.33838	10.0571	9.47887	9.90563
BPSL0140	153265	153459	-	0.61	64	-	GI_2	hypothetical protein	Not in COGs genes	Laterally acquired elements	9.51842	9.2076	8.70675	9.56191	9.76932	8.6808	9.05777	8.48698	8.03908	9.30815	10.5728	11.2435	9.95975	9.99411	9.76763	9.49542	9.64142	9.10838	9.21089	9.15231	9.07865	9.87821	9.68213	9.59247	9.53255	9.93374	9.65615	9.98831	9.64028	9.74704	9.75439	9.89451	9.56348	10.0641	9.83906	9.70488	10.0826	9.65449	10.07
BPSL0141	153540	154043	+	0.568	167	-	GI_2	putative phage DNA-binding protein	Transcription genes	Laterally acquired elements	13.6721	14.5649	14.0357	13.5127	14.001	8.67522	9.12608	8.33533	7.99685	13.7308	11.9249	11.4648	10.0008	11.2327	10.7335	10.466	10.4944	12.8707	12.2104	12.571	12.5019	12.9436	13.166	13.4075	12.4545	12.6178	12.4608	13.1256	13.5551	12.4259	13.034	13.0767	13.1725	13.3438	13.2255	12.8521	12.8617	12.3424	13.7114
BPSL0142	154096	154845	+	0.54	249	-	GI_2	putative phage-encoded membrane protein	Not in COGs genes	Laterally acquired elements	13.1526	14.0908	13.677	12.589	13.3959	8.68324	8.99513	8.2406	7.95018	13.7394	12.2039	11.6977	9.86053	11.0606	10.7895	10.33	10.4408	12.4415	11.6766	12.3415	12.059	12.7651	13.1388	13.3604	11.9839	12.5301	12.3595	13.0476	13.2252	11.237	12.4114	12.3411	13.44	13.1934	12.7645	12.3641	12.7445	12.4686	13.5933
BPSL0143	154888	155388	+	0.539	166	-	GI_2	hypothetical protein	Not in COGs genes	Laterally acquired elements	12.3907	12.617	12.246	11.855	12.6535	8.60602	8.97518	8.24103	7.95577	13.0635	11.9782	11.4095	9.84381	10.9273	10.5192	10.0663	10.118	12.0623	11.0816	11.7725	11.5227	12.331	12.514	12.621	11.1757	11.8689	11.5948	12.3392	12.4001	10.705	12.111	11.5072	12.9125	12.3801	11.3352	11.3455	12.1431	11.9513	12.8694
BPSL0144	155396	156493	-	0.649	365	-	GI_2	hypothetical protein	General function prediction only genes	Laterally acquired elements	10.0947	10.053	10.0047	9.71621	9.55767	8.71934	9.11897	8.47957	8.04828	9.66937	9.93349	10.8308	9.96285	9.70972	10.0593	9.61525	9.62574	9.22643	9.22135	9.23043	9.14899	10.0266	9.83234	9.66934	9.56936	10.0476	9.74378	9.88337	9.77868	9.54777	9.64266	10.1228	9.44278	9.315	9.44061	9.32676	9.46741	9.43745	9.41691
BPSL0145	156493	156918	-	0.669	141	-	GI_2	hypothetical protein	General function prediction only genes	Laterally acquired elements	9.78426	9.69539	9.64486	9.55812	9.59613	8.72343	9.16044	8.35196	8.11136	9.64451	10.1941	10.8315	9.99761	9.84534	10.115	9.6469	9.73118	9.10889	9.1973	9.08118	9.2551	9.95571	9.73239	9.60981	9.62426	10.0367	9.62156	9.84684	9.73426	9.47497	9.47353	10.0658	9.47977	9.23529	9.25684	9.34403	9.35901	9.45282	9.41728
BPSL0146	156936	159902	-	0.661	988	-	GI_2	putative phage-encoded membrane protein	Function unknown genes	Laterally acquired elements	9.64934	9.66897	9.54548	9.92057	9.7696	8.68256	9.02267	8.44146	8.02583	9.53454	10.0276	10.8984	9.94145	9.74273	9.86061	9.6349	9.62274	9.2583	9.36213	9.16967	9.24301	9.68177	9.5103	9.3795	9.60147	9.86737	9.70328	9.49731	9.76548	9.5271	9.44998	9.89816	9.38665	9.306	9.24912	9.26496	9.38734	9.41238	9.27729
BPSL0147	159899	160012	-	0.632	37	-	GI_2	hypothetical protein	Not in COGs genes	Laterally acquired elements	9.83363	9.2207	9.26183	9.98811	9.74274	8.76599	8.97736	8.27091	7.93015	9.19094	10.1156	11.0573	10.1491	9.65288	10.2914	9.71188	9.7211	9.5054	9.39475	9.51034	9.47152	9.72949	9.37401	9.22199	9.51199	9.88381	9.9287	9.45737	10.0645	9.60821	9.49695	9.77769	9.18672	9.17029	9.09773	9.02611	9.12034	9.25503	9.0054
BPSL0148	160021	160365	-	0.673	114	-	GI_2	hypothetical protein	Not in COGs genes	Laterally acquired elements	10.0838	10.1101	9.80491	10.4092	10.4476	8.57227	9.04754	8.57502	8.13622	9.79365	10.4735	11.3451	10.1859	10.0607	10.402	9.8467	9.78729	9.83769	9.85243	9.77518	9.72664	9.98919	9.76536	9.86332	9.98744	10.5072	9.97903	9.79775	10.0079	9.54567	9.53525	10.1085	9.69496	9.47143	9.29413	9.42157	9.57329	9.46444	9.54331
BPSL0149	160423	160932	-	0.6	169	-	GI_2	phage major tail tube protein	General function prediction only genes	Laterally acquired elements	10.6421	10.3685	10.2533	10.2868	10.2688	8.64994	9.05382	8.39271	7.93312	9.75505	10.3509	11.3044	10.087	9.82402	10.1736	9.61667	9.63637	9.75157	9.65978	9.54496	9.57739	10.3011	10.1209	10.0726	9.93946	10.5062	10.0881	10.031	10.1561	9.55734	9.4979	10.184	9.80705	9.64334	9.44661	9.50556	9.56686	9.67543	9.33324
BPSL0150	160948	162120	-	0.671	390	-	GI_2	phage major tail sheath protein	General function prediction only genes	Laterally acquired elements	9.27192	8.87814	8.88785	9.52454	9.39135	8.67413	9.05062	8.37176	8.15144	9.36704	10.1168	11.1761	10.0363	9.74007	10.0094	9.63911	9.61856	9.00109	9.12552	9.01532	9.0138	9.78336	9.55248	9.51409	9.71142	10.2293	9.81168	9.56028	9.5268	9.44888	9.29513	9.83478	9.42915	9.22848	9.20386	9.09947	9.42157	9.30378	9.15837
BPSL0151	162176	162847	-	0.735	223	-	GI_2	putative phage tail fiber assembly protein	Not in COGs genes	Laterally acquired elements	9.51665	9.20849	9.00716	9.74932	9.58066	8.74	9.07089	8.58295	8.3203	9.4255	10.0967	11.1217	10.3156	10.0529	10.0933	9.70265	9.75367	8.92966	9.03055	8.84781	8.76669	9.85262	9.54252	9.39122	9.61573	10.1532	9.80669	9.50164	9.88066	9.50851	9.35359	9.76135	9.21097	9.14771	9.24664	9.1075	9.38914	9.32761	9.16931
BPSL0152	162864	165236	-	0.698	790	-	GI_2	phage-related tail fiber protein	Not in COGs genes	Laterally acquired elements	9.26385	9.01909	8.90813	9.44385	9.1243	8.77721	9.07561	8.53368	8.13625	9.38252	9.86543	10.8391	9.94714	9.78613	9.80944	9.62394	9.59986	8.84077	8.93599	8.82841	8.63623	9.60701	9.35945	9.2289	9.51845	9.84509	9.5273	9.47711	9.46527	9.46161	9.29461	9.72451	9.03834	9.07191	9.11698	9.13963	9.24909	9.30997	9.108
BPSL0153	165238	165792	-	0.692	184	-	GI_2	hypothetical protein	General function prediction only genes	Laterally acquired elements	9.19402	9.04512	8.84948	9.65993	9.20803	9.2329	9.27846	8.66742	8.68468	9.34419	10.0438	11.002	10.096	9.89595	9.88827	9.66507	9.62072	8.88327	8.93523	8.88136	8.66911	9.70435	9.41705	9.35259	9.62265	10.0171	9.63438	9.56029	9.60303	9.48058	9.31321	9.67038	9.04626	9.04059	9.17675	9.08629	9.27002	9.38351	9.05633
BPSL0154	165785	166690	-	0.678	301	-	GI_2	phage baseplate assembly protein	General function prediction only genes	Laterally acquired elements	9.31771	8.77973	8.67397	9.54207	8.91531	8.772	9.04339	8.41304	8.11008	9.29303	9.97382	10.961	10.0362	9.7542	9.87792	9.54719	9.57131	8.76251	8.81586	8.70505	8.53455	9.72977	9.57668	9.27358	9.47833	10.006	9.65709	9.59047	9.5561	9.37765	9.22575	9.68272	9.08979	8.9501	9.07515	9.09571	9.25987	9.31528	9.09176
BPSL0155	166687	167049	-	0.683	120	-	GI_2	phage baseplate assembly protein	General function prediction only genes	Laterally acquired elements	9.3921	8.90592	8.91173	9.79026	9.14132	8.77816	9.07903	8.56983	8.28792	9.39484	10.2553	11.1885	10.1493	9.99679	10.0451	9.67789	9.62713	8.91841	8.86133	8.81663	8.58613	10.0215	9.83809	9.56413	9.84243	10.4389	9.83387	9.78214	9.75542	9.35203	9.23956	9.96979	9.11706	9.05788	9.25489	9.08028	9.33924	9.41635	9.07212
BPSL0156	167046	167726	-	0.687	226	-	GI_2	phage baseplate assembly protein	General function prediction only genes	Laterally acquired elements	9.57965	9.18478	9.10832	9.64791	9.72028	8.84822	9.05821	8.59143	8.30514	9.42384	10.1349	10.8954	10.0824	9.73324	9.87174	9.68093	9.66927	8.9609	8.94952	8.96172	8.67244	10.1591	9.77706	9.49552	9.49622	10.1426	9.65697	10.0608	9.68238	9.49728	9.41066	9.85579	9.18675	9.09713	9.26843	9.20378	9.34601	9.70384	9.16944
BPSL0157	167900	168658	+	0.663	252	-	GI_2	phage-encoded modification methylase	Replication, recombination and repair genes	Laterally acquired elements	9.14681	8.76062	8.84547	9.32039	9.06045	8.93058	9.13635	8.47708	8.25732	9.45684	9.97279	10.7712	10.1277	9.70962	10.0784	9.61223	9.61835	8.99218	9.04459	9.04686	8.75589	9.42851	9.28925	9.2377	9.44594	9.5456	9.473	9.26162	9.69231	9.42994	9.31229	9.76212	8.82897	8.9254	9.01894	9.00116	9.12541	9.31932	8.95549
BPSL0158	168655	168801	-	0.395	48	-	GI_2	hypothetical protein	Not in COGs genes	Laterally acquired elements	8.75286	8.66991	8.70737	8.60701	8.39864	8.66342	8.91506	8.20095	7.86708	9.00501	9.1634	9.35067	9.11439	9.16568	9.21729	9.24771	9.15179	8.60675	8.71114	8.74689	8.36189	9.10616	9.19794	8.8837	9.25298	9.18539	9.17619	8.94142	9.16133	9.53576	9.30931	9.02422	8.71283	8.68047	8.91919	8.79574	9.20907	9.14218	9.07719
BPSL0159	169058	169525	-	0.662	155	-	GI_2	phage tail completion protein	Not in COGs genes	Laterally acquired elements	9.41739	9.10366	9.22298	9.60591	9.49132	8.93399	9.08879	8.74987	8.92181	9.4597	9.92302	10.833	10.0435	9.70661	9.95142	9.59151	9.57402	9.08496	9.08479	9.25647	8.88983	9.34627	9.40972	9.3195	9.33482	9.37407	9.42256	9.33241	9.84101	9.63932	9.60942	9.91521	9.1343	9.1564	9.26313	9.23052	9.31287	9.3743	9.1637
BPSL0160	169522	169938	-	0.638	138	-	GI_2	phage tail completion protein	Not in COGs genes	Laterally acquired elements	9.75307	9.73199	9.85816	9.70508	9.56517	8.76684	9.07007	8.4795	8.06943	9.52057	10.256	11.039	10.2647	9.98091	9.93623	9.67684	9.72516	9.02067	9.20426	9.0149	8.84137	9.62639	9.30906	9.27358	9.65618	9.74071	9.64188	9.43574	9.68524	9.61565	9.43611	10.0374	9.15294	9.1269	9.3018	9.26346	9.46372	9.38021	9.20731
BPSL0161	169931	170206	-	0.692	91	-	GI_2	hypothetical protein	Not in COGs genes	Laterally acquired elements	9.26898	9.06091	9.14379	9.26106	9.1877	8.80052	9.08204	8.338	8.04172	9.28368	9.97731	10.8372	10.1998	9.88806	9.95266	9.6921	9.67821	9.05791	9.17014	9.06078	8.87758	9.50712	9.42375	9.18569	9.61126	9.99481	9.55092	9.47146	9.5825	9.55265	9.29861	9.8211	9.22832	9.2272	9.54347	9.41243	9.36315	9.35421	9.17247
BPSL0162	170043	170483	-	0.705	146	-	GI_2	putative phage-encoded lipoprotein	Not in COGs genes	Laterally acquired elements	9.37771	9.13575	9.15518	9.56001	9.31318	8.66361	9.05451	8.39935	8.17304	9.34294	9.87444	10.8805	10.1425	9.8103	10.0596	9.56466	9.74304	9.0962	9.19272	8.95009	9.02153	9.5408	9.48544	9.35642	9.50073	9.81694	9.59338	9.30086	9.56425	9.49174	9.29478	9.67963	9.23368	9.17416	9.42383	9.15373	9.35921	9.26496	9.21364
BPSL0163	170480	171292	-	0.679	270	-	GI_2	putative phage-encoded peptidoglycan binding protein	Cell wall/membrane biogenesis genes	Laterally acquired elements	9.48173	9.13879	9.0409	9.45801	9.14281	8.7291	9.07675	8.37855	8.11021	9.25379	10.1624	11.1338	10.1404	9.77385	9.94639	9.65699	9.63843	8.94481	9.22141	8.89244	8.94075	9.52102	9.41567	9.35636	9.55391	9.80661	9.6329	9.33981	9.67454	9.39711	9.28293	9.71207	9.13872	9.16941	9.17884	9.14386	9.3071	9.33966	9.22297
BPSL0164	171289	171561	-	0.681	90	-	GI_2	putative phage-encoded membrane protein	Not in COGs genes	Laterally acquired elements	9.10943	8.67161	8.9097	9.41733	8.97561	8.57966	8.94159	8.32834	8.07058	9.427	10.0328	11.2453	10.1209	9.8707	10.0496	9.64533	9.65402	8.75852	8.84326	8.8405	8.62984	9.36924	9.22902	9.23338	9.43037	9.55609	9.50645	9.09546	9.62042	9.36361	9.25022	9.71279	8.9316	9.03081	9.03194	9.06458	9.27625	9.28181	9.12359
BPSL0165	171563	171907	-	0.684	114	-	GI_2	putative phage-encoded membrane protein	Not in COGs genes	Laterally acquired elements	9.23326	9.04792	9.02306	9.50868	9.11456	8.60969	8.98109	8.43955	8.14549	9.38954	10.3519	11.1084	10.0912	9.86091	9.96616	9.6393	9.60218	8.7346	8.97463	8.7393	8.52069	9.42722	9.30664	9.21586	9.43027	9.54406	9.49644	9.19256	9.63598	9.44179	9.28158	9.79334	8.98906	9.06508	9.23665	9.1145	9.27221	9.20231	8.9248
BPSL0166	171922	172128	-	0.672	68	-	GI_2	phage tail protein	General function prediction only genes	Laterally acquired elements	9.25905	9.01115	8.967	9.38859	9.20194	8.78356	9.11362	8.54889	8.3171	9.24138	9.99834	10.916	9.97516	9.71677	9.93065	9.73654	9.73093	8.84272	8.86146	8.87686	8.67375	9.52433	9.37994	9.35748	9.48775	9.67466	9.54533	9.21975	9.42571	9.49045	9.31218	9.77447	9.00738	9.25951	9.47026	9.34749	9.37201	9.31258	9.45551
BPSL0167	172125	172376	-	0.714	83	-	GI_2	hypothetical protein	Not in COGs genes	Laterally acquired elements	9.00937	8.94961	9.03186	9.16558	8.95618	8.66593	9.1747	8.44703	8.00599	9.33433	10.0106	10.9496	9.99819	9.90754	9.91261	9.58969	9.82173	8.7394	8.81558	8.69598	8.5828	9.27193	9.04585	9.08865	9.34433	9.29436	9.47071	9.21246	9.42413	9.46857	9.29375	9.5581	9.04555	9.03985	9.10317	8.98685	9.23981	9.16648	9.00683
BPSL0168	172376	172855	-	0.731	159	-	GI_2	phage head completion/stabilization protein	Not in COGs genes	Laterally acquired elements	9.27202	8.95078	9.09084	9.51514	8.96868	8.76569	9.03699	8.49331	8.17659	9.13457	10.2885	11.054	10.1843	9.8582	9.84329	9.65783	9.65749	8.89824	8.97642	8.74022	8.58909	9.48863	9.37946	9.2484	9.45101	9.88189	9.67457	9.32883	9.43853	9.39341	9.29394	9.6447	9.12696	8.98144	9.29733	9.10074	9.31408	9.33072	9.43452
BPSL0169	172955	173644	-	0.715	229	-	GI_2	phage terminase, endonuclease subunit	Replication, recombination and repair genes	Laterally acquired elements	9.63157	9.38149	9.28409	10.0068	9.3366	8.77981	9.07934	8.41553	8.1915	9.38729	10.0709	11.0366	9.88188	9.7861	9.61631	9.59692	9.59799	8.95105	9.04231	9.07973	8.93115	9.7737	9.57144	9.52387	9.80286	10.328	9.91206	9.37942	9.53473	9.59062	9.45429	9.74551	9.31014	9.24692	9.45556	9.21071	9.50181	9.43339	9.4303
BPSL0170	173641	174651	-	0.631	336	-	GI_2	phage major capsid protein precursor	Not in COGs genes	Laterally acquired elements	10.1707	9.60396	9.44585	10.3292	9.46429	8.74334	8.98198	8.411	8.07871	9.48198	11.0434	12.0853	10.3762	10.0405	10.2182	9.67576	9.66569	9.1859	9.42993	9.15687	9.13266	10.5494	10.2946	10.0301	10.2796	11.2528	10.6196	10.0381	9.89346	9.55691	9.5153	10.035	9.95913	9.61174	9.61228	9.23539	9.68532	9.64749	9.512
BPSL0171	174685	175494	-	0.665	269	-	GI_2	putative phage capsid scaffolding protein	Not in COGs genes	Laterally acquired elements	9.46633	9.05819	9.08401	9.83561	8.96811	8.82788	9.04297	8.41867	8.05033	9.2453	10.5579	11.875	10.186	9.89083	9.94325	9.62595	9.60654	8.9238	8.95581	8.85349	8.74461	10.0761	9.75503	9.59956	9.82793	10.6446	10.1397	9.7595	9.60289	9.45518	9.31072	9.79009	9.60096	9.40311	9.40183	9.09577	9.46219	9.43319	9.3052
BPSL0172	175638	177407	+	0.649	589	-	GI_2	phage terminase, ATPase subunit	Not in COGs genes	Laterally acquired elements	9.21981	9.02347	8.95403	9.22474	8.9635	8.69881	9.02694	8.47838	8.08784	9.3052	10.0571	11.0744	10.1418	9.78039	10.0812	9.58099	9.63793	8.85147	8.92875	8.82275	8.63806	9.45197	9.24239	9.10464	9.38104	9.46123	9.39695	9.37477	9.62776	9.51889	9.33624	9.85372	9.04646	9.13643	9.15433	9.16562	9.21579	9.33081	9.1013
BPSL0173	177404	178459	+	0.662	351	-	GI_2	putative phage portal vertex protein	General function prediction only genes	Laterally acquired elements	9.85304	10.0075	10.0783	9.80923	10.1408	9.42393	9.61365	9.81658	10.655	9.88825	10.3744	11.2463	10.5345	10.1494	10.5057	9.69266	9.77772	9.81572	9.80344	9.71416	9.94081	9.89479	9.81839	9.56864	9.68864	9.88237	9.70786	9.73651	10.2582	9.87815	9.87841	10.1415	9.92825	9.90516	9.81323	9.73775	9.84529	9.61703	9.8293
BPSL0174	178503	178859	-	0.65	118	-	GI_2	putative phage DNA-binding protein	Transcription genes	Laterally acquired elements	13.1913	13.513	12.8851	13.133	13.2469	14.4945	14.6951	13.8584	14.7313	12.5308	12.8576	12.4812	10.4454	11.4236	11.9461	10.7541	11.5631	12.3864	12.3025	12.4391	12.4688	13.4882	13.6458	14.1393	12.6516	13.1061	12.8228	13.677	12.8282	12.6741	13.4504	12.9492	13.219	13.5366	13.0285	13.8818	13.6271	13.0441	13.967
BPSL0175	178862	179185	-	0.568	107	-	GI_2	hypothetical protein	Function unknown genes	Laterally acquired elements	12.7581	12.5927	12.1988	12.4365	12.6684	8.68771	9.01715	8.51674	8.04084	11.9342	12.695	12.0065	10.8241	11.7415	11.8494	10.4673	11.2684	12.3877	12.1733	12.1987	12.4296	12.6954	13.2014	13.6794	11.8211	12.3993	12.4887	13.2632	12.7243	12.1629	12.1653	12.4901	13.5889	13.7145	12.8121	12.7821	13.5384	12.7848	13.5982
BPSL0176	179988	180728	-	0.559	246	-	GI_2	putative phage-encoded membrane protein	Not in COGs genes	Laterally acquired elements	14.9187	16.1782	15.987	14.6052	15.1862	8.52844	9.00601	8.25462	8.01072	14.7786	12.9915	11.7827	10.1836	11.7773	10.7573	10.4129	10.3846	14.241	14.5803	14.5049	15.2643	13.4053	13.8914	14.1032	12.6425	13.2063	12.7201	13.734	14.8913	14.0735	14.9462	14.7268	12.1104	11.6645	12.1183	13.5557	12.1828	12.4727	12.8489
BPSL0177	182072	182806	+	0.664	244	-	0	hypothetical protein	General function prediction only genes	Macromolecule degradation	12.3057	13.1168	13.2062	12.0211	13.2538	11.5254	11.7492	11.6512	12.8191	12.5911	12.1501	11.0557	9.95137	10.5869	10.3521	10.0676	10.1949	12.8465	12.7558	12.6992	13.33	12.0264	11.8763	11.921	11.2055	11.6367	11.1904	12.2328	12.9822	12.3292	12.4112	11.832	12.9135	12.5356	13.7263	12.3069	12.7111	11.6581	12.8929
BPSL0178	182900	183532	+	0.662	210	-	0	hypothetical protein	Posttranslational modification, protein turnover, chaperones genes	Conserved hypothetical proteins	11.49	12.5584	12.8787	11.4705	12.668	10.8469	11.0839	11.0402	12.1447	12.1844	11.4818	10.9098	9.85879	10.7042	10.1351	10.0225	9.9702	12.1778	11.9955	11.9349	12.2996	10.9204	11.0468	11.0016	10.4253	10.6817	10.4582	11.0742	12.2421	11.4438	11.7311	10.654	11.8058	11.7125	12.6116	11.2321	11.64	10.7892	11.8427
BPSL0179	183552	184004	+	0.627	150	-	0	6-pyruvoyl tetrahydropterin synthase	Coenzyme transport and metabolism genes	Putative assignment	10.8638	12.3206	12.5447	10.5912	11.6071	11.0306	11.0086	10.6023	11.3268	11.9637	11.2504	10.8418	9.99299	10.6081	9.92392	9.83692	9.7465	11.5361	11.8146	11.5594	11.9886	11.0886	11.2515	11.0901	10.3945	10.7667	10.4886	11.3414	12.1773	11.5757	12.5699	10.9327	11.3205	10.9675	12.3784	11.1685	11.7894	10.7183	11.9297
BPSL0180	184424	185209	+	0.733	261	-	0	HpcH/HpaI aldolase family protein	Carbohydrate transport and metabolism genes	Putative assignment	13.0469	12.5312	12.2574	12.1808	11.9835	10.7187	10.6373	10.844	10.7983	10.0799	10.8574	10.8107	9.81023	9.76005	10.3806	10.2446	10.0882	11.2468	11.405	11.0158	11.408	11.3148	11.081	10.8236	10.447	10.8555	10.2484	11.3906	11.2267	10.7871	10.5394	10.7308	11.198	10.6583	11.4728	11.0977	10.8935	10.7445	11.0209
BPSL0181	185206	185982	+	0.739	258	-	0	hypothetical protein	General function prediction only genes	Cell envelope	12.34	12.0077	12.0258	11.9503	11.7701	9.65797	10.1928	9.9195	9.97855	9.96364	10.3696	10.655	9.83949	9.763	10.0494	9.97768	9.85111	11.0909	11.1859	10.9573	11.2535	10.6811	10.6522	10.3355	10.0233	10.5265	9.94279	10.6593	10.8149	10.563	10.2843	10.2125	10.8416	10.6289	10.9345	10.5809	10.4698	10.2783	10.5315
BPSL0182	186311	187459	-	0.654	382	rodA	0	rod shape-determining protein	Cell cycle control, mitosis and meiosis genes	Cell envelope	11.3712	11.7421	12.2502	10.0553	10.0886	11.1169	10.0522	9.84693	9.63548	9.63323	10.0916	10.0511	9.86492	9.82167	9.89829	9.64773	9.72752	9.60142	10.0059	9.60211	10.1497	10.451	10.7281	10.9579	10.1566	10.3579	10.2221	10.9812	9.55887	9.66003	9.60605	9.68474	11.3481	11.067	11.0091	10.4289	10.954	10.3733	10.8667
BPSL0183	187471	189927	-	0.688	818	mrdA	0	penicillin-binding protein	Cell wall/membrane biogenesis genes	Cell envelope	10.517	11.559	11.507	9.75692	9.89516	10.7948	9.9259	9.42871	9.33191	9.55324	10.0375	10.1181	9.89296	9.96779	10.0146	9.7083	9.77557	9.33432	9.66457	9.24807	9.61827	10.0517	10.1318	10.3692	9.85346	9.99336	9.8645	10.4482	9.45505	9.65319	9.56886	9.55075	10.641	10.4414	10.9438	10.0405	10.4488	10.1496	10.7323
BPSL0184	190111	190623	-	0.682	170	-	0	putative rod shape-determining protein	Cell wall/membrane biogenesis genes	Cell envelope	10.2565	11.272	11.1837	9.81625	9.86967	11.0894	10.156	9.84231	9.71406	9.73397	10.204	10.5231	10.0525	10.1763	10.1547	9.80472	9.87425	9.61153	9.90701	9.54278	9.76324	10.1863	10.5007	10.562	10.0843	10.2261	9.84111	10.4284	9.78049	9.99377	9.70164	9.64119	10.6471	10.8058	11.09	10.0952	10.629	10.2649	11.006
BPSL0185	190620	191693	-	0.713	357	-	0	putative rod shape-determining protein	Cell wall/membrane biogenesis genes	Cell envelope	9.82844	10.698	11.2382	9.70521	10.056	10.828	10.2482	9.8856	9.97542	9.71417	10.5046	10.5539	9.89089	10.1727	9.85538	9.73701	9.72494	9.72502	9.96078	9.53066	10.0215	10.2195	10.1157	10.4204	9.8414	10.0807	9.97078	10.412	9.98746	9.66286	9.73381	9.65996	11.0032	11.5679	11.924	10.2336	11.0913	10.425	11.6573
BPSL0186	191813	192856	-	0.649	347	mreB	0	putative rod shape-determining protein	Cell cycle control, mitosis and meiosis genes	Cell division	11.3485	12.8511	13.2693	11.1218	12.4736	12.918	12.4613	12.2341	13.012	12.3542	12.381	11.8755	10.2776	11.1799	10.6205	10.6212	10.3495	12.171	12.5607	11.9582	12.9738	12.0439	12.075	12.3951	11.4035	11.6865	11.3939	12.3388	12.7269	11.8965	11.9435	11.4697	13.4902	13.796	14.3588	12.4034	13.529	12.3145	13.8288
BPSL0187	193227	193520	+	0.677	97	gatC	0	aspartyl/glutamyl-tRNA amidotransferase subunit C	Translation genes	Macromolecule biosynthesis/modification	10.6299	11.1808	11.4909	10.1246	10.9781	11.5361	10.9587	10.6587	11.7266	10.4177	10.9828	11.1346	9.90876	10.373	10.1699	10.1503	9.93164	10.5832	10.6508	10.2971	10.6625	10.7471	10.714	11.1151	10.5104	10.8117	10.3969	10.5452	11.1575	10.3682	10.8821	10.7508	11.6328	11.4608	12.5232	11.1529	11.955	11.0073	12.4198
BPSL0188	193633	195123	+	0.702	496	gatA	0	glutamyl-tRNA amidotransferase subunit A	Translation genes	Macromolecule biosynthesis/modification	10.4323	11.0434	11.2345	10.2184	10.6836	11.6493	10.8149	10.5976	10.915	9.87278	10.6838	10.5888	9.7279	9.86992	10.4279	10.1449	10.1698	10.2825	10.5115	10.2105	10.7619	10.65	10.7056	10.9306	10.1802	10.5044	10.2363	10.7812	10.6357	10.0865	10.0621	9.95064	12.0391	11.7138	11.7129	10.8492	11.2734	10.8315	11.4787
BPSL0189	195126	196598	+	0.655	490	gatB	0	aspartyl/glutamyl-tRNA amidotransferase subunit B	Translation genes	Macromolecule biosynthesis/modification	10.5896	11.5145	11.6791	10.3405	11.5095	11.7528	10.9106	10.9361	11.6882	10.4829	11.0971	10.8576	9.83193	10.0218	10.417	10.5672	10.1198	10.8206	11.1923	10.7176	11.3196	10.638	10.8675	11.2676	10.4699	10.5233	10.5828	11.0659	11.5742	10.3427	10.2943	10.4561	13.0898	12.8371	11.7409	11.1363	11.5237	11.2851	11.5366
BPSL0190	196725	197564	+	0.658	279	-	0	hypothetical protein	Function unknown genes	Central/Intermediary metabolism	10.4242	11.5493	11.5022	10.5309	11.2916	11.4544	10.7625	11.2955	11.8719	10.3334	10.4026	10.0519	9.66855	9.87944	10.3645	10.2571	10.0365	10.7992	11.0214	10.7907	11.3001	10.5448	10.6327	10.9804	10.1967	10.3079	10.226	10.9187	11.2934	9.78603	9.88678	10.1215	12.7824	12.5143	11.2356	10.4053	11.182	10.3552	11.3798
BPSL0191	197596	198366	+	0.625	256	-	0	endonuclease/exonuclease/phosphatase family protein	Replication, recombination and repair genes	Putative assignment	10.9175	11.8734	11.6216	10.5018	11.3962	11.5076	10.5425	11.2731	11.4313	10.2839	10.1885	10.1125	9.73884	9.78255	10.5808	10.2196	10.1248	10.6286	10.831	10.5447	10.9143	10.5649	11.0055	11.3645	10.3359	10.5257	10.46	10.9541	10.9385	9.94033	10.0315	10.2805	12.1107	11.9547	10.9819	10.6727	11.126	10.8044	11.5095
BPSL0192	198655	199719	-	0.658	354	adhC	0	NADP-dependent alcohol dehydrogenase	General function prediction only genes	Small molecules degradation	8.89914	9.02975	8.98361	10.2576	12.2012	9.50606	9.3072	9.13809	10.1336	9.92891	9.38135	9.37145	9.85098	9.7302	9.81297	9.52918	9.62188	10.2852	11.2877	10.4342	11.5119	9.31711	9.28439	9.29002	9.32985	9.33649	9.46679	9.31427	10.8126	9.53826	9.43553	9.36823	9.52217	9.50635	9.17961	9.15906	9.41517	9.30941	9.3334
BPSL0193	199931	200875	+	0.701	314	-	0	AraC family transcription regulatory protein	Transcription genes	Regulators families	9.29595	10.0481	10.2115	10.1087	11.0536	9.43148	9.33437	9.48209	10.2051	10.165	9.52754	9.44949	9.86623	9.63747	9.70197	9.62421	9.58827	10.4746	10.789	10.607	10.8384	9.46451	9.57098	9.45003	9.45069	9.45687	9.4847	9.66061	10.6247	10.0266	10.2081	9.80049	9.71703	9.42537	9.65327	9.32768	9.43529	9.4307	9.59124
BPSL0194	201249	202193	-	0.73	314	-	0	hypothetical protein	Posttranslational modification, protein turnover, chaperones genes	Macromolecule degradation	10.9217	11.1582	11.4739	10.325	10.958	12.0731	10.6694	11.0176	10.9165	10.2046	10.321	10.1552	10.0262	9.9392	10.0754	10.0243	9.94659	11.224	11.227	11.1953	11.4677	11.6399	11.5501	11.5477	10.6492	11.119	10.6434	11.6636	10.1768	10.0665	10.512	10.7229	11.8887	11.7907	12.3585	11.3046	11.615	10.8719	12.1387
BPSL0195	202291	203604	-	0.671	437	-	0	hypothetical protein	General function prediction only genes	Transport / Binding proteins	10.9264	11.3946	11.7235	10.6248	11.7047	12.2259	10.8025	11.6566	12.1298	10.9301	10.3568	10.1265	10.0457	10.2424	10.2161	9.98078	9.97387	11.7642	11.8159	11.585	12.2803	11.417	11.5506	11.7167	10.8751	11.3027	10.8323	11.5921	10.3538	10.0532	10.7594	11.1325	12.4697	12.6641	12.8714	11.2171	12.0184	10.678	12.4397
BPSL0196	203616	204230	-	0.637	204	-	0	hypothetical protein	General function prediction only genes	Amino acid biosynthesis	11.0252	11.2171	10.7032	10.6159	10.917	10.8568	10.4461	10.1363	10.4186	10.634	10.1319	9.97088	9.87182	10.1735	9.88012	9.73295	9.75064	10.3405	10.4162	10.1902	10.5131	10.9572	11.1102	11.1693	10.2311	10.5121	10.5865	10.9317	10.3768	9.80181	10.6301	11.215	11.6754	12.1823	11.1723	10.3983	11.0803	10.1776	10.9051
BPSL0197	204227	205372	-	0.665	381	-	0	homoserine O-acetyltransferase	Amino acid transport and metabolism genes	Amino acid biosynthesis	10.7446	10.9527	11.0524	10.2595	10.7604	10.9024	10.2699	10.1316	10.3781	10.3099	10.4008	10.2857	9.88358	10.083	10.1317	9.90219	9.81809	10.2477	10.3817	10.2795	10.538	10.5387	10.4588	10.6838	10.0534	10.322	10.1744	10.5351	10.2157	9.65604	10.0452	10.8374	12.1326	12.842	11.4569	10.5567	11.1057	10.4732	11.0347
BPSL0198	205721	206410	-	0.683	229	-	0	TetR family transcription regulatory protein	Transcription genes	Regulators families	12.1913	12.641	12.3866	11.4266	11.8349	11.5568	11.2195	10.9322	11.7848	10.7283	10.447	10.4176	9.87229	9.88562	9.9465	9.82392	9.79459	10.9631	11.1541	11.0952	11.2959	11.6487	11.6055	11.4146	10.7813	11.2572	10.6214	11.5864	10.787	9.9704	10.5323	11.1704	11.5334	11.195	11.8109	11.1642	11.1462	10.8542	11.4546
BPSL0199	206377	207180	-	0.7	267	-	0	haloacid dehalogenase-like hydrolase	General function prediction only genes	Putative assignment	10.3535	10.7529	10.7798	9.86394	10.1406	11.1495	10.2941	10.6401	10.4607	9.69312	10.4003	10.2713	9.91398	9.94529	10.1359	9.94522	9.83555	10.1124	10.295	10.1391	10.4569	10.7918	10.8166	10.6481	10.1117	10.6574	9.96986	10.6698	9.47315	9.65887	9.81994	9.69962	11.9995	11.9483	11.607	10.2464	10.9534	10.112	11.2291
BPSL0200	207177	208076	-	0.641	299	argB	0	acetylglutamate kinase	Amino acid transport and metabolism genes	Amino acid biosynthesis	13.5408	13.8905	14.0898	12.8628	13.8238	13.0943	12.2713	12.921	13.5382	12.5279	12.0813	11.1756	10.237	10.8099	10.9559	11.0981	10.6279	13.5509	13.5357	13.3526	13.8005	12.8508	12.9398	12.7896	11.7728	12.6308	11.677	13.0327	13.0866	10.8442	12.1779	11.9106	13.8171	13.6378	13.6302	12.3235	13.0132	11.7673	12.9857
BPSL0201	208670	209950	+	0.69	426	-	0	sensor kinase protein	Signal transduction mechanisms genes	Two component systems	12.8023	13.0109	12.8492	11.2406	11.5407	12.1092	12.0893	11.5379	11.8238	11.6759	11.3241	11.2457	9.87634	9.87113	10.1179	10.0312	9.94487	11.3828	11.3164	11.3715	11.6257	12.0841	12.1417	11.9371	11.0923	11.754	10.9787	11.9981	11.7013	11.3243	11.8026	11.5173	12.3091	11.773	12.4695	11.7534	12.0976	11.1435	12.2849
BPSL0202	209961	210512	+	0.659	183	-	0	response regulator protein	Signal transduction mechanisms genes	Two component systems	14.959	14.8051	14.7211	13.0469	13.2628	14.7225	14.1257	13.152	12.7683	12.9308	12.7634	13.0094	9.98334	10.1675	12.5723	11.9259	11.982	12.8583	12.7127	12.7986	13.0505	14.8881	14.9859	14.1258	13.0412	14.4178	13.223	15.0758	13.3232	12.2359	12.8169	12.9834	14.4717	13.5735	14.5814	13.8698	14.4538	13.4421	15.0366
BPSL0203	210930	212273	-	0.64	447	hslU	0	ATP-dependent protease ATP-binding subunit	Posttranslational modification, protein turnover, chaperones genes	Macromolecule degradation	12.1066	13.5008	12.8479	12.8564	12.9089	12.8674	12.6359	11.5609	11.9317	11.8922	11.9211	11.0711	9.77925	10.2703	11.2838	11.4545	11.022	11.2983	11.7219	11.4454	11.9109	11.0627	11.4804	11.1901	10.8578	10.9424	10.8439	11.1002	11.6994	11.1314	10.9718	11.5	14.4978	13.9248	11.5345	11.8495	12.9457	12.5219	14.0909
BPSL0204	212283	212819	-	0.674	178	hslV	0	ATP-dependent protease peptidase subunit	Posttranslational modification, protein turnover, chaperones genes	Macromolecule degradation	12.9562	13.6734	13.5181	13.0069	13.2169	13.4782	12.8139	11.8456	12.0575	11.7853	12.4727	11.1412	10.3286	10.8962	11.3501	11.7748	11.0644	11.175	11.4246	11.2419	11.8157	11.0503	11.5037	11.3475	10.8169	10.9714	11.1364	11.3102	11.7821	11.2321	10.979	11.4191	14.715	13.8062	12.2711	12.6634	13.5947	12.9101	14.9063
BPSL0205	213074	213490	-	0.607	138	-	0	dksA/traR C4-type zinc finger family protein	Signal transduction mechanisms genes	Putative assignment	14.4504	16.1833	16.0593	14.2591	15.1675	14.0006	13.8663	13.8504	14.4897	15.0072	13.0116	12.0621	10.1824	11.3605	10.8403	10.8731	10.629	13.854	13.6152	13.7896	13.9564	13.3891	13.6127	14.2441	12.7523	13.2673	13.159	13.7208	14.9286	14.1974	14.9021	14.6517	13.7304	13.4199	14.612	13.5492	14.1715	13.2039	14.9015
BPSL0206	214040	215152	-	0.622	370	-	0	hypothetical protein	General function prediction only genes	Cofactor/carriers biosynthesis	12.0124	13.2249	12.6643	11.8266	12.5947	12.4903	12.3708	11.9988	12.7051	12.19	11.9523	11.0788	9.97767	10.5094	10.9133	10.8938	10.5467	11.842	11.9448	11.7456	12.2379	11.9807	12.3272	12.3567	11.28	11.7176	11.5072	12.2027	13.8751	11.3539	11.705	11.787	13.3845	12.6551	12.1407	12.2712	12.8997	11.9858	13.9052
BPSL0207	215294	216571	-	0.704	425	-	0	hypothetical protein	General function prediction only genes	Conserved hypothetical proteins	10.5492	10.8862	10.8504	9.61032	9.98357	10.5275	9.83159	9.54765	9.86803	9.72963	9.91233	9.9088	9.82452	9.8176	9.89136	9.69194	9.77259	9.34596	9.51135	9.33553	9.5212	10.1304	10.0873	10.154	9.75889	9.90401	9.82314	10.2061	9.6234	9.64777	9.72584	9.79159	10.504	10.3163	10.8617	10.2409	10.1951	10.0526	10.1534
BPSL0208	216660	217592	-	0.694	310	-	0	tyrosine recombinase	Replication, recombination and repair genes	Cell division	10.8466	10.8087	11.2444	9.87854	10.3218	11.0186	10.225	9.96965	10.2984	9.67593	10.2441	10.0796	9.744	9.71743	9.68148	9.76371	9.55804	9.81499	9.9145	9.66363	10.07	10.3276	10.3589	10.469	9.96191	10.1547	9.92771	10.4903	9.61121	9.88986	9.869	9.87021	10.9756	10.844	10.9453	10.5078	10.4375	10.349	10.8116
BPSL0209	217630	218367	-	0.71	245	-	0	hypothetical protein	Function unknown genes	Conserved hypothetical proteins	12.2403	12.334	12.5401	11.173	11.5868	11.7669	11.1094	10.7476	11.3508	10.5595	11.0893	10.9533	10.0012	10.0856	10.4041	10.2929	10.1439	10.6708	10.9334	10.7176	11.1014	11.1891	11.0187	11.3311	10.3948	10.7832	10.4057	11.0357	10.9305	10.7947	10.9295	10.6106	12.055	11.8194	11.387	10.7968	11.0463	10.7377	11.5757
BPSL0210	218391	219260	-	0.706	289	dapF	0	diaminopimelate epimerase	Amino acid transport and metabolism genes	Amino acid biosynthesis	11.2789	11.5673	11.6491	10.5363	11.2948	10.9664	10.5559	10.7212	11.3759	10.5123	10.3016	10.5909	9.80277	9.87189	9.8697	9.8481	9.85829	10.5756	10.5707	10.6061	10.6573	10.5447	10.3799	10.2268	10.1747	10.3868	10.0967	10.5511	10.4334	10.0714	10.3759	10.3874	11.364	11.4212	11.3304	10.7914	10.7951	10.7154	11.1204
BPSL0211	219301	220185	-	0.662	294	-	0	lipid A biosynthesis lauroyl acyltransferase	Cell wall/membrane biogenesis genes	Cell envelope	10.0995	10.2859	10.6827	9.5568	9.93419	11.16	10.5072	10.8207	10.7493	10.0809	10.2814	10.0025	9.73404	9.78889	9.93442	9.72303	9.71155	10.1564	10.2967	10.1255	10.4728	10.2343	10.2594	10.4365	10.0385	10.2518	10.1106	10.4091	9.87523	9.66788	9.82906	9.87715	10.4264	10.344	11.699	10.7563	11.0073	10.6273	11.6452
BPSL0212A	220451	221638	+	0.672	395	metK	0	S-adenosylmethionine synthetase	Coenzyme transport and metabolism genes	Central/Intermediary metabolism	13.2072	13.2205	13.313	11.9457	12.9215	12.7382	12.8921	12.2506	12.8012	11.9387	11.9489	11.8718	9.78096	9.79262	11.8886	11.5159	11.6021	12.4796	11.789	12.4354	12.1445	12.65	12.7731	12.594	11.991	12.738	11.7335	12.2476	11.4409	13.043	12.0954	13.025	12.2651	11.629	13.0268	12.5412	11.9074	12.3131	11.2451
BPSL0212	221805	222158	-	0.735	117	-	0	hypothetical protein	Not in COGs genes	Hypothetical proteins	13.9805	14.2899	14.3194	14.0445	14.2439	14.1476	13.9683	14.3529	14.9926	13.1423	13.2961	12.2629	10.0141	11.2983	12.205	12.0456	11.9059	14.0507	13.5069	13.9579	13.8063	14.3557	14.0039	14.5182	13.8064	14.197	13.4457	14.0304	13.0392	11.3927	13.1225	14.6171	14.8939	14.6607	14.3693	14.1283	13.8067	13.3744	13.803
BPSL0213	222402	223295	+	0.663	297	-	0	hypothetical protein	Secondary metabolites biosynthesis, transport and catabolism genes	Conserved hypothetical proteins	12.3752	11.5143	11.3755	11.4162	12.0616	11.9721	11.1896	11.1838	11.8141	11.44	11.0592	10.5235	9.84829	9.78204	11.4601	10.7654	10.8466	11.2417	10.9735	11.0645	11.1338	11.7382	11.3399	11.319	10.9406	11.436	10.7599	11.5933	11.7244	11.6217	10.8026	11.0932	12.245	11.8284	12.1523	11.8275	12.4903	11.2763	12.7675
BPSL0214	223564	223818	+	0.631	84	-	0	hypothetical protein	Replication, recombination and repair genes	Hypothetical proteins	10.0444	10.2287	10.1841	9.76543	10.5098	10.3446	10.2029	10.0436	10.3541	9.99601	10.0667	9.92352	9.55702	9.65087	9.70898	9.77006	9.64411	9.38954	9.5102	9.33546	9.38848	10.3052	10.1907	9.83283	9.71436	10.0817	9.97111	10.2582	9.91239	10.1872	10.3797	10.1384	12.2177	11.8183	11.8814	10.675	11.4682	10.1019	11.9191
BPSL0215	223950	224993	+	0.659	347	-	0	aldo/keto reductase family protein	Energy production and conversion genes	Putative assignment	11.701	11.5835	11.4066	11.0663	11.4546	11.9758	11.1517	11.5121	11.9634	11.0702	10.8424	10.9743	9.62448	9.64622	10.6928	10.3743	10.2184	11.2365	11.3517	11.4715	11.7625	13.3549	13.2175	11.4263	10.7029	13.0225	10.7275	13.5762	11.4903	10.1332	10.3533	10.6054	12.3515	11.8627	11.2109	12.0212	11.0343	11.3602	11.4346
BPSL0216	225080	225265	-	0.683	61	-	0	hypothetical protein	Not in COGs genes	Cell envelope	15.8941	16.1713	16.078	15.6715	15.8576	11.4754	12.8775	14.1192	14.8529	14.7168	13.3413	10.5091	9.9278	10.0355	11.6176	10.2879	11.3952	12.8162	11.1169	12.232	11.2871	13.4497	13.598	13.3888	12.7812	13.2328	12.5612	13.3094	14.2372	13.6826	14.6014	15.852	11.5292	10.8941	11.4832	13.6102	11.0291	12.4459	10.6879
BPSL0217	225533	226396	-	0.714	287	-	0	hypothetical protein	General function prediction only genes	Cell envelope	8.79015	8.61084	8.76485	8.97346	9.03033	9.41703	9.24851	9.03388	8.95593	9.26562	9.28224	9.7257	9.88836	9.69995	9.72227	9.51892	9.52358	8.96778	9.13339	9.00777	9.04124	9.21592	9.10565	9.09787	9.28343	9.21831	9.27642	9.11917	8.97618	9.31211	9.29584	9.19998	9.34286	9.32395	9.35661	9.06696	9.33351	9.20332	9.19847
BPSL0218	226751	228040	-	0.719	429	-	0	putative transporter protein	General function prediction only genes	Transport / Binding proteins	12.0261	11.8088	11.7803	10.6243	11.0723	10.4521	10.0823	9.97959	10.0743	10.2956	9.82773	9.85337	9.85466	9.68284	10.048	9.90399	9.90076	10.008	10.2099	9.97748	10.4084	10.4836	10.3786	10.0441	9.8831	10.2066	9.87706	10.469	10.7533	9.98446	10.0271	10.3392	10.5258	10.1998	10.831	10.1415	10.2319	9.76192	10.1119
BPSL0219	228394	228606	+	0.653	70	-	0	hypothetical protein	Not in COGs genes	Hypothetical proteins	15.9255	16.2695	15.5386	16.0581	16.0823	12.7595	11.9908	14.3024	14.3174	13.3443	11.4809	10.2588	10.0579	10.1871	11.5382	11.5701	11.2434	14.3249	14.1836	14.2381	14.4648	12.7275	12.9062	12.5412	11.7406	12.6073	11.7579	12.7498	13.3246	12.0438	12.5616	12.4753	13.848	13.7929	12.8932	12.5976	12.207	11.2327	11.9337
BPSL0220	228647	229678	+	0.692	343	-	0	hypothetical protein	General function prediction only genes	Conserved hypothetical proteins	12.3301	12.3338	12.2653	11.9604	12.2672	11.1563	10.8686	11.4976	11.7901	10.8389	9.98625	9.8071	9.7419	9.66197	10.1319	10.0524	9.88796	11.3707	11.3181	11.3495	11.5132	11.5085	11.2126	10.7303	10.2914	11.0615	10.238	11.4032	10.3609	10.5526	10.6952	11.0539	11.4533	10.9537	11.4314	10.9301	10.5623	10.2118	10.7909
BPSL0221	229949	230254	-	0.684	-	-	0	Probable gene remnant. Similar to the C-terminal regions of Ralstonia solanacearum probable transcription regulator protein rsp0823 or rs05372 SWALL:Q8XRK8 (EMBL:AL646081) (335 aa) fasta scores: E(): 1.2e-06, 63.33% id in 60 aa, and Xanthomonas campestris transcriptional regulator XCC3246 SWALL:AAM42516 (EMBL:AE012442) (289 aa) fasta scores: E(): 1.3, 42.25% id in 71 aa	Not in COGs genes	Conserved hypothetical proteins	9.70336	9.69615	9.93913	9.8176	9.73367	9.43902	9.22255	9.25861	8.82332	9.45219	9.47902	9.77281	9.78433	9.81282	9.63109	9.73427	9.71497	9.52536	9.6579	9.57819	9.43857	9.33771	9.16474	9.15195	9.3107	9.20645	9.44359	9.36808	9.17897	9.80198	9.8559	9.81047	9.14408	9.27475	9.64881	9.15045	9.57436	9.50592	9.45131
BPSL0222	230375	231793	-	0.684	472	calB	0	putative coniferyl aldehyde dehydrogenase	Energy production and conversion genes	Small molecules degradation	12.3329	12.9559	13.3306	12.9555	12.7674	9.71587	10.3926	11.5508	11.4026	10.8107	10.2083	9.89145	9.6843	9.68259	10.381	9.91162	10.1808	11.973	11.7078	11.958	11.9799	10.1013	10.2102	9.98184	9.90553	9.96806	9.89548	10.1931	11.638	10.9922	10.61	11.7096	10.0866	9.79123	10.0053	9.64273	9.94504	10.1547	10.3091
BPSL0223	231828	233507	-	0.698	559	aidB	0	putative acyl-CoA dehydrogenase	Lipid transport and metabolism genes	Putative assignment	12.7839	13.1054	13.3326	12.2111	12.4815	10.0114	10.3967	11.0327	11.2217	10.4876	10.5528	10.2131	9.8881	9.89755	10.0669	9.99479	9.94132	11.4796	11.3567	11.4048	11.5551	10.4312	10.5667	10.2059	10.1456	10.3705	10.2394	10.6051	11.0947	11.1421	10.6498	11.5942	10.1188	9.82517	10.4467	9.9859	10.6461	10.3124	11.1517
BPSL0224	233741	235384	+	0.69	547	-	0	putative GMC oxidoreductase	Amino acid transport and metabolism genes	Putative assignment	12.5776	13.0403	13.2249	12.2333	11.9147	9.56186	9.83038	10.5677	10.5067	9.96586	9.82982	9.58635	9.67149	9.56493	10.0666	9.91418	10.0753	11.0606	10.5799	11.2559	11.038	10.137	10.1338	9.68293	9.81732	10.0491	9.74412	10.134	10.2269	10.4815	10.3842	11.4907	9.6229	9.42608	9.61807	9.64144	9.75802	9.99675	9.90943
BPSL0225	235424	236833	-	0.76	469	-	0	putative flagellar hook-length control protein	Cell motility genes	Chemotaxis and mobility	12.1431	9.54504	11.0931	10.9249	10.9744	12.2485	9.68878	11.2888	9.19777	9.37583	10.0987	10.6665	9.65334	9.69255	10.7506	10.6487	10.4704	11.2469	11.8323	11.653	12.0632	9.64385	9.63708	9.46151	9.54281	9.56117	9.59904	9.46606	9.82061	9.51381	9.44516	9.49777	12.4622	11.4695	11.6635	9.86833	11.2291	10.1644	10.9478
BPSL0226	236866	237318	-	0.72	150	fliJ	0	flagellar fliJ protein	Posttranslational modification, protein turnover, chaperones genes	Chemotaxis and mobility	13.4787	10.3826	12.5899	12.3523	12.7255	12.6857	9.97258	11.9809	9.83719	9.53839	10.6557	10.9715	9.9947	9.88235	11.049	11.1591	10.4919	11.9265	12.574	12.2345	12.8078	9.78453	9.91298	9.50666	9.57372	9.82333	9.55733	9.3834	10.5221	9.43311	9.40514	9.28493	13.3151	12.2007	11.9584	9.82624	11.4609	10.3071	11.0298
BPSL0227	237324	238895	-	0.726	523	fliI	0	flagellum-specific ATP synthase	Intracellular trafficking and secretion genes	Chemotaxis and mobility	11.51	9.22168	11.0662	10.7291	11.0715	12.0122	9.67522	11.4996	9.49146	9.24157	10.0159	10.4662	9.67196	9.69265	10.1558	10.1999	9.95986	11.0693	11.6545	11.2774	12.0042	9.52314	9.45558	9.31185	9.4912	9.56035	9.47732	9.23229	10.0114	9.37666	9.33258	9.32258	12.3044	11.218	11.313	9.78004	10.7629	9.94424	10.6022
BPSL0228	238889	239569	-	0.737	226	fliH	0	flagellar assembly protein	Intracellular trafficking and secretion genes	Chemotaxis and mobility	12.6315	10.1651	12.4042	12.0603	12.7259	13.3776	10.298	12.484	10.4727	9.35416	10.8399	11.4104	9.88863	9.86592	10.908	10.8117	10.6847	12.4333	12.8718	12.4472	13.0445	10.2107	9.95989	9.69444	9.76315	10.1965	9.76558	9.58155	11.4925	9.56119	9.57475	9.47961	13.95	13.0888	12.4738	10.2402	12.108	10.6694	11.7435
BPSL0229	239562	240557	-	0.647	331	fliG	0	flagellar motor protein	Cell motility genes	Chemotaxis and mobility	12.3479	10.0993	12.9902	12.5269	13.261	13.1432	10.4988	13.3071	11.1441	9.50311	10.5917	11.1345	9.77382	9.63871	10.4319	10.8255	10.1948	12.6338	12.995	12.705	13.2602	10.1635	9.9479	9.57063	9.80261	10.119	9.83365	9.4953	12.0091	9.52372	9.48527	9.27876	14.022	13.172	12.059	10.1503	11.7689	10.882	11.066
BPSL0230	240547	242343	-	0.698	598	fliF	0	flagellar M-ring protein	Intracellular trafficking and secretion genes	Chemotaxis and mobility	12.7618	10.4833	13.8451	12.5086	13.3884	13.3946	10.6457	13.1186	11.4796	9.44873	10.5455	10.9441	9.87676	9.78235	10.9163	10.7323	10.4698	12.8424	13.0008	12.7341	13.3308	10.3431	10.1761	9.78879	9.90494	10.2661	9.8912	9.56473	12.4648	9.57699	9.6733	9.37578	13.5031	12.5143	12.1396	10.1892	11.7678	10.8785	10.9359
BPSL0231	242591	242932	+	0.652	113	fliE	0	flagellar hook-basal body complex protein	Intracellular trafficking and secretion genes	Chemotaxis and mobility	14.5742	12.6364	15.5143	13.1538	13.8378	13.7933	11.2615	14.2545	12.4363	10.9427	10.5775	10.5094	9.5984	9.83838	10.2497	10.4185	9.95974	13.4712	13.4018	13.4967	13.747	11.2182	11.1344	10.4215	10.4914	10.953	10.5896	10.3816	13.5562	10.6654	11.8036	10.2408	13.6765	12.163	12.8645	10.7705	12.0738	10.7328	11.4375
BPSL0232	243065	243499	+	0.667	144	fliS	0	flagellar protein	Posttranslational modification, protein turnover, chaperones genes	Chemotaxis and mobility	14.8088	10.9524	13.2917	13.4099	12.6314	13.9486	10.7696	13.3274	11.4499	10.6444	11.0993	10.5186	9.81113	9.76826	11.9479	11.7941	11.4599	12.697	13.1029	13.1873	13.4303	11.4878	11.6121	11.3058	10.526	11.2458	10.8368	11.6094	12.368	10.0668	10.5027	9.90942	14.1894	13.2425	14.1777	11.3577	13.7711	10.7562	14.1371
BPSL0233	243496	243822	+	0.694	108	-	0	hypothetical protein	Not in COGs genes	Conserved hypothetical proteins	14.7409	13.4437	13.0557	14.0168	13.5046	13.1032	10.4896	12.6271	11.3611	12.2846	12.3665	11.045	10.0753	10.1148	11.684	11.7104	10.9441	12.8049	13.1894	13.3177	13.676	12.2275	11.9548	11.6834	10.8975	11.8517	11.3589	12.2607	12.9097	12.518	12.2452	11.801	14.1143	13.312	13.5234	11.5319	13.8519	10.9759	14.2739
BPSL0234	243932	245443	+	0.782	503	-	0	hypothetical protein	Not in COGs genes	Hypothetical proteins	11.3332	9.48184	9.69501	9.81411	9.57835	10.5077	9.35947	9.69703	8.93043	9.65528	9.69538	9.92255	9.62721	9.53772	10.0393	10.077	10.1044	9.90493	10.4753	10.3736	10.5884	9.63681	9.59358	9.62175	9.52919	9.63591	9.64645	9.6416	10.0459	9.96579	9.63023	9.70114	10.6048	10.1274	11.0547	9.41005	10.7534	9.45606	10.7863
BPSL0235	245440	245757	+	0.723	105	-	0	putative export system protein	Function unknown genes	Putative assignment	12.2206	9.61839	9.6924	10.8368	10.1546	10.547	9.28359	10.2436	9.57495	9.98219	9.61035	9.91914	9.8057	9.54436	9.82264	9.7271	9.75532	10.9073	11.3863	11.1442	11.5152	9.77921	9.62753	9.51755	9.46978	9.74679	9.69717	9.76236	10.62	10.4145	10.03	9.7785	11.0454	10.4887	11.1677	9.80165	11.1137	9.63634	10.7262
BPSL0236	245950	246696	+	0.699	248	-	0	hypothetical protein	Function unknown genes	Cell envelope	9.46736	9.17412	9.26822	11.6514	13.0953	10.6294	9.49928	12.6217	13.5153	9.73289	9.97369	10.2118	9.91929	10.151	9.87041	9.6597	9.75525	13.0453	13.0072	12.6867	13.2446	11.251	11.4145	13.1189	11.9244	10.5885	10.7331	9.3426	9.95021	9.75789	9.94568	9.62813	10.2193	10.3123	11.0948	10.0059	10.9808	9.73136	10.2408
BPSL0237	246793	247818	-	0.716	341	-	0	hypothetical protein	Posttranslational modification, protein turnover, chaperones genes	Conserved hypothetical proteins	11.5444	11.4738	11.2383	11.1038	10.995	10.7757	10.2828	10.4375	10.6837	10.2583	10.1755	9.97044	9.66098	9.75269	9.80596	9.90027	9.86562	10.8537	10.8618	10.7656	11.011	10.5758	10.5428	10.3017	9.92368	10.3765	9.94933	10.923	11.3364	10.472	10.296	10.3492	10.6895	10.6037	11.449	10.6825	10.8313	10.6045	11.1305
BPSL0238	248017	249420	-	0.677	467	-	0	putative amino-acid transporter transmembrane protein	Amino acid transport and metabolism genes	Transport / Binding proteins	9.48636	9.73467	9.75221	9.28819	9.6883	11.0837	10.4365	9.79298	9.8975	10.0395	10.6902	10.4945	9.968	10.1144	9.90361	9.76103	9.76697	9.58487	9.71414	9.53289	9.72732	9.88412	10.0196	10.2471	9.8841	9.83354	9.79762	9.87382	9.98846	9.5528	9.69012	10.0073	11.6097	11.0225	11.9081	10.5873	11.2845	10.5694	11.8277
BPSL0239	249662	250318	-	0.65	218	-	0	response regulator protein	Signal transduction mechanisms genes	Two component systems	12.1557	11.2475	10.4161	11.9553	12.0197	12.2446	11.674	12.6887	12.6081	11.4734	11.8631	11.5254	9.75078	9.72918	10.704	10.6067	10.3762	12.7741	12.6225	12.9816	12.8183	11.926	12.586	12.0011	11.1328	12.0422	11.1731	12.1569	12.1382	10.3862	11.0586	11.1947	13.2036	12.516	12.1272	11.6307	12.807	11.3092	13.4062
BPSL0240	250315	251193	-	0.634	-	-	0	Possible gene remnant. Two-component regulatory system family, sensor kinase protein. Similar to the C-terminal regions of Streptomyces coelicolor putative two component system histidine kinase SCO1369 or SC10A9.11 SWALL:Q9AK93 (EMBL:AL583943) (404 aa) fasta scores: E(): 8.6e-12, 33.33% id in 285 aa, and Deinococcus radiodurans sensor histidine kinase DR0577 SWALL:Q9RWT8 (EMBL:AE001916) (590 aa) …	Not in COGs genes	Two component systems	12.1279	11.4167	10.4048	12.2183	12.1721	12.6885	11.997	12.7764	12.8733	11.0282	12.9767	12.602	9.80889	10.1329	12.1673	12.1544	11.7835	12.9701	12.8753	12.8834	12.9348	12.8506	13.2405	12.6615	11.9429	12.8335	11.6951	13.0906	12.2145	10.4462	11.0476	11.7441	14.0994	13.0968	13.4242	12.4048	14.0214	11.953	14.4942
BPSL0241	251607	252377	-	0.634	256	fpr	0	ferredoxin--NADP reductase	Energy production and conversion genes	Central/Intermediary metabolism	11.5261	13.0342	13.2508	11.1041	12.4409	12.6113	12.4939	12.1305	13.3828	12.5628	12.3294	11.6129	10.3285	10.8178	10.9502	10.6619	10.5894	12.4028	12.3053	12.1547	12.6546	11.6772	12.037	12.6568	11.3069	11.2558	11.4484	12.2386	12.816	11.9398	12.0326	11.8049	13.7181	13.8532	13.5982	11.9866	13.574	11.6537	13.8532
BPSL0242	252590	253243	-	0.728	217	-	0	LysE type translocator	Amino acid transport and metabolism genes	Transport / Binding proteins	11.1839	11.365	11.1044	10.1896	10.9408	11.1664	10.9432	10.6128	11.2379	10.7744	10.5626	10.8439	9.80287	9.81379	9.99803	9.69388	9.83065	10.5592	10.6458	10.1991	10.7844	10.6594	10.7132	10.7594	10.1117	10.4051	10.1035	11.0154	11.1079	11.2657	10.7052	10.6314	11.1032	10.2617	10.9867	10.8653	10.6079	10.5558	11.9686
BPSL0243	253309	254121	-	0.723	270	-	0	endonuclease/exonuclease/phosphatase family protein	General function prediction only genes	Putative assignment	11.5448	11.8383	12.1362	10.6516	11.4676	11.5368	11.4661	10.7524	11.0092	10.8107	11.4472	11.4159	9.99114	10.2504	10.3208	10.1176	10.0941	11.4632	11.514	11.2804	11.721	11.5116	11.2852	10.6365	10.3908	11.2103	10.2216	11.7887	11.6935	12.1181	11.1513	10.2507	12.5436	11.4107	11.7035	10.9998	12.1533	10.9045	14.0478
BPSL0244	254128	254691	-	0.72	187	-	0	hypothetical protein	Not in COGs genes	Cell envelope	11.9926	12.2979	12.7527	11.2046	12.2874	12.0309	12.2187	11.8114	12.3739	11.943	12.5839	11.9515	10.0716	10.9079	10.7475	10.74	10.5749	12.6081	12.3635	12.2698	12.5043	12.0733	11.8193	11.806	10.9521	11.7349	10.8435	12.2152	13.0599	12.8525	11.4481	10.9322	13.4032	11.8361	12.701	11.539	12.9827	11.4711	14.4845
BPSL0245	255025	256032	+	0.675	335	-	0	putative ATPase	Posttranslational modification, protein turnover, chaperones genes	Putative assignment	14.7067	13.9795	13.3757	15.0957	15.0502	10.9102	11.0328	13.5826	14.1799	12.5541	11.8956	10.488	9.81153	10.0112	11.168	10.6413	10.7643	13.7462	13.4349	13.8682	13.5422	13.2974	12.3385	11.4387	10.9744	12.748	10.5534	13.4601	13.9738	12.7349	12.4479	12.8827	11.2253	10.5399	10.5595	10.6006	10.9167	10.5355	11.194
BPSL0246	256104	257225	+	0.71	373	-	0	putative FAD dependent oxidoreductase	General function prediction only genes	Putative assignment	12.3139	12.4028	12.4257	12.0383	12.9621	11.4452	11.4935	12.2324	12.9009	11.5592	10.8327	10.463	9.71834	9.69943	10.2901	10.0779	10.0693	12.5434	12.3017	12.4588	12.4308	12.0665	11.4751	11.0156	10.7489	11.4094	10.5821	12.097	12.6231	11.7792	11.5556	11.6001	12.1031	11.6039	11.6908	10.7987	11.4302	10.6496	11.7225
BPSL0247	257360	257674	+	0.664	104	-	0	putative iron-sulfur protein	Not in COGs genes	Putative assignment	16.0655	15.9939	15.5706	12.9697	13.9961	13.5358	14.7805	12.9001	13.7594	14.3468	13.7203	12.1195	9.95074	10.2983	11.7466	12.1682	11.3231	12.6228	12.3062	12.4512	12.4405	13.2953	13.4527	12.4342	11.6907	12.8793	12.6182	13.9463	14.4067	12.4857	14.3303	15.1793	13.5119	12.978	13.1167	13.772	13.5365	12.7137	14.0498
BPSL0248	257907	259199	+	0.678	430	-	0	putative transporter protein	General function prediction only genes	Transport / Binding proteins	11.8215	11.5066	11.66	10.7639	10.3051	9.90372	9.98491	10.4583	10.6635	9.7708	9.70461	9.65602	9.86427	9.60148	9.76527	9.60282	9.62336	10.2575	10.0197	10.4361	10.2103	10.5223	10.5995	10.2305	10.0185	10.3094	9.87807	10.7828	9.95211	10.3509	11.4592	9.80814	9.71927	9.57537	9.61351	10.0454	9.57139	9.83759	9.96282
BPSL0249	259630	261258	+	0.628	542	dppA	0	putative periplasmic dipeptide transport protein	Amino acid transport and metabolism genes	Transport / Binding proteins	14.6401	14.6241	14.7775	12.9916	12.5783	13.6843	12.6107	13.0843	13.0428	12.9807	12.4453	11.8424	9.73183	10.1869	11.4301	11.189	11.1966	12.7687	11.8599	12.9713	12.31	12.8276	13.3088	13.9623	12.6522	12.7746	12.3212	12.9589	12.632	10.6314	12.4331	12.9954	13.7224	13.5915	10.9661	13.5783	11.1418	12.8538	11.9312
BPSL0250	261370	262380	+	0.669	336	dppB	0	putative dipeptide transport system permease protein	Inorganic ion transport and metabolism genes	Transport / Binding proteins	12.3972	12.0581	12.2618	9.77013	9.65269	11.5876	10.425	10.1372	9.67696	10.3217	10.4429	9.98957	9.82032	9.60454	10.0965	9.88152	9.92897	9.49062	9.53785	9.66121	9.57641	10.847	11.1788	10.9291	10.2281	10.7894	10.2704	11.1971	10.636	9.67612	10.3117	10.372	11.6489	11.3996	10.1575	11.1287	10.3042	10.7134	10.462
BPSL0251	262479	263396	+	0.702	305	dppC	0	putative dipeptide transport system permease protein	Inorganic ion transport and metabolism genes	Transport / Binding proteins	12.3266	12.2927	12.3737	10.0883	9.7515	12.2427	10.7782	10.3181	9.65491	10.3904	10.6371	10.5494	9.82409	9.66569	10.4848	10.1448	10.1201	9.57085	9.65298	9.7317	9.78026	11.4987	11.6296	10.972	10.4171	11.4406	10.475	11.7673	11.3554	9.88653	10.8844	10.3956	12.1937	11.9901	10.7569	11.275	10.893	10.7558	10.9787
BPSL0252	263398	264390	+	0.671	330	dppD	0	putative dipeptide transport system ATP-binding protein	Inorganic ion transport and metabolism genes	Transport / Binding proteins	13.7087	13.3565	13.7204	11.6797	11.2514	12.7753	13.1625	11.5872	10.5863	10.8828	11.5851	11.3521	9.78949	9.83553	10.3468	10.5803	10.2859	11.4649	10.7034	11.29	10.8641	12.4161	12.3351	11.7008	10.9109	11.9367	10.9923	12.8564	11.6309	11.1494	11.4247	11.2075	13.05	12.5093	12.6215	12.1258	12.7441	12.0196	13.6216
BPSL0253	264387	265403	+	0.689	338	dppF	0	putative dipeptide transport system ATP-binding protein	Amino acid transport and metabolism genes	Transport / Binding proteins	12.6779	11.8715	12.5168	10.6755	10.4775	12.0479	11.9491	10.8904	10.4112	10.8536	11.0335	10.8852	9.71759	9.71972	10.4217	10.3838	10.2289	11.0112	10.5824	10.8722	10.6226	11.842	11.6852	11.2529	10.7519	11.6951	10.5646	12.2999	11.5717	10.4262	10.8762	10.8841	12.7437	12.0398	11.3282	11.3264	11.6448	11.1387	12.3988
BPSL0254	265516	266544	+	0.72	342	-	0	hypothetical protein	Function unknown genes	Cell envelope	10.3493	10.0219	10.483	9.50008	9.35913	10.229	9.92963	9.44829	9.16587	9.71301	10.1582	10.0096	9.62155	9.60748	9.61887	9.7388	9.69705	9.58657	9.49979	9.52443	9.39354	9.94067	9.97061	9.83675	9.68011	9.87119	9.68502	10.1516	9.69818	9.72338	9.80198	9.62903	10.8334	10.5203	9.99186	9.93781	10.0083	9.92014	10.4133
BPSL0255	267022	267978	-	0.682	318	-	0	hypothetical protein	Function unknown genes	Cell envelope	11.026	10.4454	10.6614	9.89108	10.1119	10.8523	9.74652	10.049	10.2643	9.79816	9.96109	10.0872	10.0347	9.82987	9.99814	9.70206	9.7824	9.67507	9.69554	9.64279	9.71035	9.70849	9.82939	10.2022	10.1197	9.72895	9.95153	9.70684	10.1654	10.0468	10.0767	9.8707	10.3471	10.3214	10.5709	11.0283	10.2293	9.87009	10.1759
BPSL0256	267975	268727	-	0.715	250	-	0	hypothetical protein	Function unknown genes	Cell envelope	11.1316	10.4046	10.2761	9.8674	10.0943	10.4399	9.92116	9.6959	9.90018	9.55799	9.8609	9.93035	9.90429	9.71091	9.78685	9.59907	9.63869	9.45149	9.50332	9.53912	9.42934	9.64161	9.66914	9.98715	9.8734	9.68119	9.80452	9.51381	9.95344	9.81131	9.84239	9.49252	10.5722	10.305	10.3594	10.5724	10.2293	9.67447	10.1332
BPSL0257	269350	270114	-	0.703	254	-	0	hypothetical protein	General function prediction only genes	Conserved hypothetical proteins	12.9934	12.4264	13.0222	11.1011	11.2258	11.9104	10.9762	10.6198	10.3035	10.3496	10.3549	10.0935	9.75873	9.59566	10.0001	9.96829	9.87399	10.9912	10.6107	10.8437	10.9531	11.6241	11.6215	11.81	11.1205	11.2645	10.8599	11.4283	10.6472	11.208	11.1196	10.2943	11.4419	11.1822	11.6876	12.5438	11.3068	11.1733	11.8488
BPSL0258	270173	271252	-	0.735	359	-	0	hypothetical protein	Amino acid transport and metabolism genes	Conserved hypothetical proteins	12.1372	11.9303	12.5696	10.7481	10.7985	11.7692	10.7994	10.5594	10.4377	9.98284	10.2041	10.17	9.75708	9.72151	10.0885	10.1983	10.0283	10.5786	10.4131	10.4808	10.4826	11.0417	11.0576	11.0962	10.6228	10.7868	10.3856	10.8325	10.3187	10.3165	10.2868	10.2241	11.457	11.0349	11.3055	11.6969	10.7614	10.4665	11.4166
BPSL0259	271249	271905	-	0.728	218	-	0	hypothetical protein	Amino acid transport and metabolism genes	Conserved hypothetical proteins	12.3645	12.5987	13.2285	11.3612	11.4252	12.2393	11.4644	11.2379	11.367	10.5081	10.6611	10.7517	9.64322	9.69602	10.7159	10.5483	10.4479	11.0646	10.5169	11.0066	10.8632	11.4361	11.591	11.7061	11.0862	11.3737	11.0003	11.3188	11.2824	10.4668	10.5983	10.7761	11.8007	11.5505	12.0261	12.3206	11.478	10.8366	11.7957
BPSL0260	272055	272567	+	0.628	170	-	0	hypothetical protein	Transcription genes	Conserved hypothetical proteins	12.06	12.6503	12.5806	11.3122	11.839	11.2175	10.8162	11.0694	11.5092	10.8849	10.2736	9.95173	9.5914	9.84509	10.1381	9.89931	9.69587	11.1588	10.6477	11.1722	11.0295	10.8931	11.1037	11.0671	10.3626	10.5713	10.507	10.8786	10.9273	10.1116	10.7041	11.1552	11.2329	11.0703	11.7222	11.2786	11.1689	10.3198	11.4299
BPSL0261	272839	273435	-	0.739	198	-	0	5-formyltetrahydrofolate cyclo-ligase family protein	Coenzyme transport and metabolism genes	Putative assignment	12.0229	11.5411	11.4451	11.6176	11.6465	11.7497	11.28	11.054	11.1431	10.5316	11.0271	10.5739	9.96297	9.99237	10.5258	10.1743	10.0548	11.1865	11.4112	11.1692	11.5504	11.4038	11.3367	11.0811	10.4708	11.0224	10.5772	11.636	11.4596	11.099	11.0737	10.6999	11.9211	11.533	11.6509	11.156	11.5999	10.7275	11.6525
BPSL0262	273457	275412	+	0.685	651	-	0	putative transglycosylase	Cell wall/membrane biogenesis genes	Putative assignment	13.2096	13.004	12.948	12.0473	12.2229	13.2434	12.2975	12.34	12.688	11.4656	11.2003	10.952	9.78372	10.0038	10.8015	10.4932	10.4581	12.049	12.1421	11.8732	12.5504	12.6659	12.7166	12.7649	11.7197	12.3602	11.6819	12.9456	11.5024	11.1267	11.8314	12.0238	12.8168	12.3706	12.9426	12.2731	12.4115	11.7325	12.8603
BPSL0263	275534	276493	+	0.739	319	-	0	hypothetical protein	Carbohydrate transport and metabolism genes	Conserved hypothetical proteins	11.3007	11.3121	11.1979	10.4886	11.261	11.6466	10.811	11.3648	11.531	10.1497	10.3973	10.3338	9.6479	9.74981	9.98616	10.0443	9.95844	11.1118	11.3779	10.9593	11.5855	11.1526	11.0581	11.2649	10.563	10.8459	10.407	11.527	11.0924	10.6381	10.6562	10.7308	11.6606	11.2067	11.6543	11.1299	11.209	10.8022	11.5641
BPSL0264	276548	277204	+	0.703	218	-	0	hypothetical protein	Posttranslational modification, protein turnover, chaperones genes	Conserved hypothetical proteins	10.7566	10.6698	10.8693	10.327	10.9267	11.0884	10.6671	11.1978	11.5676	10.1394	10.2575	10.1182	9.50873	9.62617	10.3779	10.1445	10.2267	10.8165	10.955	10.8535	11.3105	10.6204	10.6742	10.752	10.4472	10.4093	10.2699	10.8098	11.2598	10.2677	10.2059	10.3464	11.5141	11.191	11.0992	10.615	10.6715	10.8686	10.9564
BPSL0265	277201	278442	+	0.725	413	cca	0	tRNA nucleotidyltransferase	Translation genes	Macromolecule biosynthesis/modification	11.375	11.0985	11.1867	10.802	11.6013	11.222	10.5013	11.0056	11.3185	10.2069	10.2568	10.2465	9.71686	9.72273	10.1815	10.1034	10.1796	10.9144	11.1631	10.8587	11.3484	10.5254	10.5174	10.7961	10.4966	10.4966	10.1337	10.5997	11.2417	10.492	10.4706	10.3115	11.5306	11.5125	11.1679	10.7065	10.6792	10.5264	10.642
BPSL0266	279104	279325	-	0.626	73	-	0	hypothetical protein	Not in COGs genes	Conserved hypothetical proteins	11.9209	12.2476	12.038	12.0688	11.3324	10.2985	10.6533	10.6923	11.5051	11.8824	10.8748	11.331	10.2073	10.0897	10.2697	9.86986	9.78885	10.9464	10.6646	11.0048	10.7325	10.7804	10.7765	10.4086	10.1083	10.4998	10.1455	10.9129	12.7557	11.2161	11.4503	11.6799	12.6346	11.9928	11.3604	9.98278	10.9708	10.0624	10.5003
BPSL0267	279820	280260	-	0.689	146	-	0	putative flagella synthesis protein	Posttranslational modification, protein turnover, chaperones genes	Chemotaxis and mobility	13.7206	10.4368	11.2743	12.0143	11.3213	13.3357	9.87458	11.9208	9.80292	9.48143	10.7695	11.0325	10.0989	10.1203	11.5963	11.889	11.122	11.8332	12.6318	12.3422	12.8901	10.8499	10.8774	10.7777	9.83031	10.6884	10.3203	11.219	10.6472	9.58324	9.58986	9.41739	13.8126	13.3756	13.2878	11.2897	13.4481	11.0267	13.5903
BPSL0268	280340	280684	-	0.716	114	-	0	putative negative regulator of flagellin synthesis	Intracellular trafficking and secretion genes	Chemotaxis and mobility	14.2689	10.449	12.3155	12.6749	12.2802	14.3003	10.1197	12.5649	10.6877	9.6685	11.0911	11.1546	10.1909	10.3941	12.0525	12.6538	11.9476	12.7154	13.3071	12.8179	13.6742	11.199	11.0913	11.0077	10.2498	10.9749	10.5039	11.4744	11.0948	9.88788	9.74133	9.47447	14.2482	13.1803	14.6709	11.4781	14.4677	10.5931	14.8163
BPSL0269	280788	281711	-	0.759	307	-	0	flagellar basal body P-ring biosynthesis protein	Posttranslational modification, protein turnover, chaperones genes	Chemotaxis and mobility	11.9232	9.68172	12.1143	11.1899	11.6702	12.1729	9.90152	11.5777	9.7192	9.40843	10.1173	10.5089	9.76791	9.73886	10.6042	10.3365	10.2647	11.5326	11.858	11.7772	12.0436	9.81654	9.75987	9.36821	9.67813	9.83508	9.56978	9.3249	11.0771	9.49403	9.41602	9.41172	12.7158	11.6427	11.5117	9.91188	11.0043	10.2116	10.5084
BPSL0270	282577	283068	+	0.689	163	-	0	putative flagellar basal-body rod protein	Cell motility genes	Chemotaxis and mobility	13.6063	10.2508	14.1925	13.3352	14.0588	13.5038	10.9411	13.9776	12.3319	9.38532	11.0561	10.8613	9.7554	9.70524	11.8006	12.2479	11.0647	13.8299	13.7177	13.7225	14.1077	10.594	10.5443	9.91145	10.2679	10.8376	9.93574	9.53195	13.7396	9.71847	9.79332	9.33115	15.0321	13.7078	12.2972	10.2015	12.0681	11.0478	11.3107
BPSL0271	283152	283577	+	0.648	141	flgC	0	flagellar basal body rod protein	Cell motility genes	Chemotaxis and mobility	12.9137	10.4768	13.4812	13.7939	14.3644	12.8353	10.6131	13.4827	12.0237	9.32502	11.0288	11.0137	9.91565	9.87052	11.6461	12.1835	11.0721	13.5847	14.2326	13.7393	14.3977	10.2808	10.0212	9.86424	10.1803	10.5229	10.1935	9.42175	13.5542	9.52671	9.47945	9.28688	15.018	14.1554	11.6549	9.85942	11.6853	10.5944	10.9233
BPSL0272	283697	284482	+	0.672	261	-	0	putative basal-body rod modification protein	Cell motility genes	Chemotaxis and mobility	11.9719	9.87661	12.9896	13.2126	13.9446	12.8721	10.6218	13.1659	11.3752	9.43263	10.9383	11.1336	9.84488	9.79222	11.8037	11.9201	10.8941	13.2518	13.9376	13.5414	14.068	10.0196	9.70023	9.67404	9.98107	10.2622	9.86937	9.29708	12.551	9.43137	9.37309	9.29955	15.3024	14.1637	11.7653	9.95816	11.5405	10.4329	10.8674
BPSL0273	284510	285751	+	0.647	413	-	0	flagellar hook protein	Cell motility genes	Chemotaxis and mobility	12.9846	10.3814	13.243	13.9797	14.4619	13.6541	11.0097	13.5978	11.2887	9.67462	11.7904	11.9959	9.95891	9.99529	13.14	13.2992	12.4388	13.6734	14.4434	14.0604	14.55	10.5982	10.3632	10.3063	10.4467	10.769	10.3304	9.5651	12.8344	9.42998	9.52431	9.59476	15.8182	15.02	12.6076	10.7241	12.5544	11.6684	12.0772
BPSL0274	285778	286539	+	0.685	253	flgF	0	flagellar basal-body rod protein	Cell motility genes	Chemotaxis and mobility	12.2889	9.81663	12.5191	12.7146	12.99	12.8889	10.14	12.3364	10.1144	9.40353	10.9478	11.4506	9.91052	9.87817	11.643	12.1984	11.0523	12.5027	13.4502	13.0384	13.6502	10.0071	9.83592	9.80316	10.0547	10.3371	9.92037	9.29681	11.5875	9.35157	9.37512	9.31558	15.1245	13.8149	12.2554	10.2053	12.1766	10.6106	11.4193
BPSL0275	286573	287361	+	0.658	262	flgG	0	flagellar basal-body rod protein	Cell motility genes	Chemotaxis and mobility	12.3643	9.78253	12.5122	13.0496	13.4566	12.8884	10.1752	12.5658	10.1663	9.45197	11.0081	11.6385	9.9188	9.88948	12.6415	12.5943	11.9129	12.9502	13.8275	13.3659	13.968	9.9267	9.7782	9.65615	10.1094	10.2723	9.8505	9.29163	11.5964	9.37828	9.32335	9.31072	15.3186	14.0328	12.0438	10.3677	12.069	10.7321	11.3897
BPSL0276	287382	288104	+	0.687	240	flgH	0	flagellar L-ring protein precursor	Cell motility genes	Chemotaxis and mobility	11.7048	9.7698	12.0323	11.5309	12.2814	11.9721	9.87856	11.7537	9.46027	9.36172	10.201	10.7412	9.81219	9.73189	10.6776	11.0171	10.3854	11.9601	12.8353	12.3745	13.2338	9.70673	9.53048	9.45616	9.67968	9.68326	9.62552	9.2626	11.0409	9.42794	9.37593	9.3336	14.1934	13.2376	11.5778	9.98159	11.3812	10.2869	10.9292
BPSL0277	288119	289303	+	0.71	394	flgI	0	flagellar P-ring protein precursor	Cell motility genes	Chemotaxis and mobility	12.1259	9.90385	12.0974	11.2613	11.7724	12.591	9.75708	11.7894	9.42572	9.47716	10.2432	10.7753	9.74865	9.72865	10.6919	10.8328	10.4346	11.4123	12.3784	11.7936	12.6585	9.82838	9.9072	9.60597	9.71223	9.9027	9.70845	9.46341	10.5238	9.48598	9.45378	9.4382	13.6589	12.4859	12.6986	10.1451	11.9101	10.2938	11.7863
BPSL0278	289304	290239	+	0.665	311	-	0	putative peptidoglycan hydrolase	Posttranslational modification, protein turnover, chaperones genes	Chemotaxis and mobility	12.4611	9.8212	12.0947	11.4792	11.4715	12.4763	9.88291	11.8455	9.75198	9.6212	10.2806	10.6182	9.82589	9.64719	10.4995	10.3222	10.1964	11.7842	12.6122	12.0929	12.725	9.968	9.91306	9.6271	9.64744	9.78191	9.77307	9.61116	10.3878	9.51382	9.62944	9.61091	13.3216	12.2577	12.1345	10.2493	11.855	10.2358	11.3878
BPSL0279	290455	291213	+	0.679	252	-	0	hypothetical protein	Not in COGs genes	Chemotaxis and mobility	14.2962	13.3241	13.2028	13.823	13.7088	13.19	11.6217	12.5439	12.1887	11.8115	11.6633	11.2646	10.1167	10.4967	11.1643	11.2383	10.7978	13.012	13.3256	13.0533	13.7267	12.2913	12.5357	11.9401	11.2784	11.924	11.3794	12.4724	12.2658	11.9281	12.0839	11.5916	13.0552	12.4692	13.5161	11.6502	13.4196	11.2377	13.7927
BPSL0280	291419	293422	+	0.684	667	-	0	flagellar hook-associated protein	Cell motility genes	Chemotaxis and mobility	13.6585	9.83155	10.5746	11.7923	10.8437	14.0916	9.84664	12.3322	9.73723	9.58194	10.7509	11.1527	10.061	9.9042	12.5795	12.2311	11.8997	11.9174	12.6182	12.4326	12.9222	11.1255	11.0486	10.8887	10.1109	10.9229	10.565	11.4501	10.1202	9.58258	9.50313	9.4072	14.6616	13.7037	14.1944	11.3079	13.8588	10.5685	14.2186
BPSL0281	293438	294670	+	0.68	410	-	0	putative flagellar hook-associated protein	Cell motility genes	Chemotaxis and mobility	14.2934	10.1925	10.4918	12.0686	10.9856	14.7449	10.1089	12.7634	9.81398	9.63632	10.8412	11.389	9.95804	9.85872	13.0634	12.6352	12.3532	12.3609	13.0423	12.8821	13.3324	11.7489	11.6722	11.492	10.4641	11.3061	11.2159	12.1738	10.3546	9.59289	9.67817	9.51267	15.0626	14.2232	14.4562	11.4685	14.3519	10.8521	14.602
BPSL0282	295038	296345	+	0.69	435	-	0	putative permease	Nucleotide transport and metabolism genes	Transport / Binding proteins	10.4924	10.8029	11.2018	10.1597	9.99891	10.8806	9.79743	9.78132	9.44771	9.56512	10.0365	10.0328	9.95967	9.79223	10.101	9.90804	9.9515	9.6303	10.0315	9.82733	10.0627	10.0253	10.2769	10.3808	9.74171	9.79979	9.81248	10.3114	9.71456	9.55292	9.58802	9.94929	11.1958	10.8051	12.0555	10.5606	11.1916	10.0015	11.0808
BPSL0283	296548	297429	-	0.705	293	-	0	LysR family regulatory protein	Transcription genes	Regulators families	9.71361	9.53146	9.50585	9.89762	10.1663	10.2346	9.6264	9.4243	9.27652	9.41041	9.8338	9.78324	9.77657	9.65628	9.82518	9.80545	9.66977	9.61329	9.53587	9.47402	9.4272	9.78035	9.73164	9.59994	9.60798	9.57734	9.66596	9.90024	9.91944	9.65372	9.5091	9.69032	10.6971	10.3075	10.358	9.92083	10.3037	10.2012	11.2726
BPSL0284	297527	298126	+	0.718	199	-	0	putative chromate transport protein	Inorganic ion transport and metabolism genes	Putative assignment	11.4452	10.6269	10.1116	11.4579	11.2886	10.6814	9.97028	10.7171	10.7081	10.095	9.87086	9.78766	9.86172	9.77384	10.1833	9.98818	9.81879	10.3922	11.002	10.3931	11.1515	10.3358	10.4733	10.205	9.84849	10.1135	9.9379	10.3653	10.5531	10.1766	10.0926	10.4054	10.2253	9.82367	10.4065	10.068	10.4863	10.6434	11.1915
BPSL0285	298123	298653	+	0.699	176	-	0	putative chromate transporter	Inorganic ion transport and metabolism genes	Putative assignment	10.6755	10.4211	9.79862	10.887	10.9038	10.5274	9.80551	10.2182	10.1867	9.86097	9.57622	9.47451	9.8252	9.55898	9.91185	9.77555	9.72662	10.3477	11.1441	10.4693	11.0109	10.4275	10.0885	10.2119	9.77125	9.97035	9.8963	10.4515	10.4637	10.2879	10.1054	10.0877	10.5115	9.8102	10.4084	9.77437	10.3389	10.6764	10.8172
BPSL0286	298984	299322	-	0.643	112	-	0	hypothetical protein	Not in COGs genes	Cell envelope	9.76602	9.53873	9.71386	9.34135	9.34039	10.3973	9.70862	9.45949	9.60596	9.60786	9.40084	9.35749	9.47131	9.46202	9.5634	9.56603	9.52698	9.69642	10.0049	9.80095	9.99149	9.86909	9.90071	10.0037	9.54551	9.61304	9.70523	9.83257	9.66845	9.44327	9.78732	9.53915	9.79272	9.34766	10.3832	9.67819	10.1273	9.70991	10.5751
BPSL0287	299436	299780	+	0.612	114	-	0	hypothetical protein	Inorganic ion transport and metabolism genes	Conserved hypothetical proteins	12.4121	12.375	12.4236	11.4723	12.1666	13.1722	12.533	12.4281	12.2502	11.8228	11.3457	10.4577	10.0645	10.5282	10.4407	10.2716	10.1322	12.3974	12.1799	12.1168	12.3049	12.3139	12.5043	12.7829	11.3864	11.8524	11.9858	12.5294	11.5951	10.7609	12.1734	12.0471	12.4568	12.118	13.8654	11.8714	13.2049	11.5788	13.7937
BPSL0288A	299798	300538	+	0.688	246	-	0	hypothetical protein	Function unknown genes	Cell envelope	9.35294	9.20858	9.46372	8.97897	9.7026	9.85962	9.36755	9.3483	9.37863	9.36219	9.32166	9.50244	9.60751	9.49898	9.35259	9.50588	9.63373	9.27413	9.43014	9.25374	9.38959	9.51973	9.58359	9.52933	9.54335	9.54224	9.56518	9.39959	8.98391	9.5004	9.61205	9.28512	10.6415	10.1761	11.1538	9.65266	10.3863	9.83257	10.3797
BPSL0288	300528	300935	+	0.648	-	-	0	Similar to Pseudomonas putida glyoxalase family protein SWALL:Q88H56 (EMBL:AE016787) (125 aa) fasta scores: E(): 5.4e-11, 41.52% id in 118 aa, and to Pseudomonas syringae pv. tomato str. DC3000 hypothetical protein SWALL:Q887D4 (EMBL:AE016860) (131 aa) fasta scores: E(): 1.5e-11, 42.99% id in 107 aa. CDS contains a nonsense mutation (amber) after codon 26, and frameshifts after codons 18, 67 and …	Not in COGs genes	Conserved hypothetical proteins	9.96871	10.5399	10.3195	10.1283	10.9863	10.8635	9.9917	10.4015	10.6408	9.98849	9.90619	9.87687	9.86571	9.89077	9.90066	9.71631	9.71389	10.5375	10.6782	10.3337	10.7335	9.93019	10.1826	9.98698	9.91855	9.94314	9.90137	10.049	9.91578	9.79278	10.1232	9.9041	11.6117	11.3354	11.7178	10.4562	11.182	10.3779	11.2444
BPSL0289	301079	302212	+	0.648	377	-	0	putative outer membrane porin protein	Cell wall/membrane biogenesis genes	Cell envelope	13.4821	13.4301	14.2824	12.505	12.4447	11.2615	10.3106	10.362	10.3231	11.862	10.9897	10.4879	9.84792	9.9839	11.1995	11.0128	10.639	10.269	9.76399	10.1976	9.84302	10.2791	10.7347	11.5308	11.192	10.4191	11.2426	10.2254	12.1978	10.2324	11.3541	12.273	12.1891	12.3367	11.1032	11.9037	10.5046	11.0902	10.4231
BPSL0290	302370	303203	-	0.649	277	-	0	hypothetical protein	Inorganic ion transport and metabolism genes	Cell envelope	9.9864	9.35167	9.7321	9.17398	9.13673	9.52214	9.42001	9.24492	8.79348	9.9627	9.80663	10.075	9.92529	9.63109	10.0536	9.62762	9.64649	9.29193	9.27231	9.13083	9.17865	10.7368	11.6993	11.626	10.9095	11.0502	10.6673	9.91254	10.5779	9.68944	10.6586	9.52308	9.61768	9.58152	9.24521	9.71101	9.49837	9.56564	9.3741
BPSL0291	303251	303814	-	0.699	187	-	0	hypothetical protein	Not in COGs genes	Cell envelope	9.79299	9.60649	10.3624	9.30051	9.11159	9.76899	9.52664	9.00045	8.53033	10.8732	10.4036	10.3674	9.95174	9.87589	9.90968	9.75705	9.7115	9.54704	9.64067	9.36437	9.78144	10.2723	10.7475	10.4667	10.2176	10.5675	10.0308	9.64348	10.7322	10.1015	11.4065	9.52621	10.2625	10.0583	10.0248	9.49756	9.82761	9.63338	9.7478
BPSL0292	304182	305252	-	0.696	356	-	0	hypothetical protein	Function unknown genes	Cell envelope	10.2383	10.2522	10.2042	9.82042	9.99684	9.47909	9.34154	9.2826	9.53687	9.82528	9.34782	9.52237	9.8566	9.62324	9.6289	9.55416	9.56361	9.11147	9.37739	9.15313	9.24318	9.70953	9.72383	9.51297	9.53299	9.76769	9.53917	9.55547	9.75657	9.63345	9.7932	9.67309	9.05729	9.03896	9.28813	9.22901	9.31544	9.33783	9.25193
BPSL0293	305245	306513	-	0.72	422	-	0	putative glucosyltransferase	Cell wall/membrane biogenesis genes	Putative assignment	10.3519	10.4496	10.5193	10.26	10.5034	9.64752	9.72056	9.8937	10.422	10.193	9.58385	9.5527	9.6403	9.62993	9.61061	9.58576	9.54143	9.57082	9.92814	9.73822	9.96134	10.0176	9.92402	9.81619	9.81709	9.80068	9.61949	9.74166	10.4153	9.81941	10.152	10.2718	9.47752	9.29395	9.76075	9.50092	9.47432	9.39535	9.47461
BPSL0294	306895	308424	-	0.692	509	-	0	hypothetical protein	Cell wall/membrane biogenesis genes	Transport / Binding proteins	9.08339	9.63612	9.65797	12.1959	13.2832	10.5115	9.33855	12.1654	13.1714	9.43483	9.47841	9.72477	9.88249	9.80004	9.99272	9.75501	9.72856	11.2395	11.855	11.3403	12.172	9.43091	9.66344	11.1978	10.3197	9.33385	9.71615	9.24927	11.9387	9.39141	9.41372	9.40023	10.4043	10.5794	10.0427	9.36625	9.8234	9.5744	9.79253
BPSL0295	310066	311724	+	0.679	552	-	0	putative natural resistance-associated macrophage protein	Inorganic ion transport and metabolism genes	Putative assignment	9.03384	9.76522	9.60831	10.5103	10.113	9.35357	9.3318	9.41276	10.2742	9.31486	9.28917	9.44172	9.74419	9.55649	9.63252	9.51961	9.52276	8.88415	9.33283	8.8986	9.27905	9.10537	9.08569	9.17575	9.29679	9.1402	9.37041	9.15217	13.9704	9.48443	9.48697	9.52138	8.90918	8.99743	9.18595	9.2465	9.29017	9.37646	9.24008
BPSL0296	312294	312518	+	0.68	74	-	0	hypothetical protein	Not in COGs genes	Conserved hypothetical proteins	16.0703	15.8463	15.436	16.3689	15.6547	10.3783	10.6125	13.445	14.3637	11.4161	10.1902	9.72056	9.86584	10.4624	10.9736	10.7934	10.8817	12.885	12.9688	12.9729	13.4341	12.1048	12.3692	12.0077	11.2659	11.6001	11.0468	12.1405	14.6838	11.7945	12.5117	12.5993	10.9329	10.7592	11.173	11.6152	10.4497	10.4937	10.7431
BPSL0297	312715	314076	+	0.699	453	gor	0	glutathione reductase	Energy production and conversion genes	Cofactor/carriers biosynthesis	11.7928	11.8017	11.4505	12.4565	12.4606	11.5906	10.9953	11.634	11.9627	10.8915	10.4696	10.2894	9.71517	9.70131	10.5809	10.3905	10.3695	11.8437	12.0695	11.8904	12.3151	11.0876	10.7956	10.6483	10.2287	10.5994	10.1377	11.0049	12.5898	10.8329	10.6565	11.1663	11.8743	11.4692	11.2155	11.1554	10.4569	10.8567	10.7869
BPSL0298	314669	316009	+	0.647	446	argG	0	argininosuccinate synthase	Amino acid transport and metabolism genes	Amino acid biosynthesis	11.1153	12.3699	12.369	11.574	12.4832	12.4657	12.0223	11.6705	12.7215	12.4272	11.9123	11.4947	9.79176	10.0874	10.5823	10.6425	10.2123	12.2075	12.4137	12.1011	12.7221	11.1203	11.2464	11.6482	10.8232	10.9267	10.761	11.2446	13.1031	11.5197	11.4816	11.4164	12.6496	12.6416	11.3519	11.8209	11.2272	11.9676	11.8975
BPSL0299	316171	316806	+	0.719	211	-	0	hypothetical protein	Not in COGs genes	Cell envelope	10.4871	11.6865	11.4829	10.7927	11.5398	11.9924	11.0124	11.1607	11.6198	11.2587	10.9189	10.772	9.78491	10.0224	10.5072	10.285	10.186	10.9256	10.9728	11.0894	11.1633	10.5889	10.6533	11.2831	10.3396	10.3685	10.3548	10.872	12.1973	10.7474	11.0825	10.6048	12.2867	11.8773	11.2663	10.9428	10.9115	11.3271	11.2421
BPSL0300	316896	317621	+	0.696	241	-	0	hypothetical protein	Not in COGs genes	Cell envelope	10.2984	11.2539	10.9843	10.741	11.4909	11.1043	10.6043	10.6763	11.2511	10.7732	10.4465	10.3255	9.92511	9.87523	9.90791	9.87946	9.75641	10.8883	10.7214	10.8248	10.7855	10.194	10.1264	10.281	9.91331	9.92038	9.92016	10.2006	11.703	10.2329	10.3907	10.4003	11.3119	10.9767	10.5386	10.6555	10.4511	10.6684	10.5998
BPSL0301	317943	318191	+	0.623	82	-	0	putative cheavy metal binding protein	Inorganic ion transport and metabolism genes	Putative assignment	10.516	10.6588	10.191	10.2821	10.5103	10.4417	10.4872	10.6467	10.7687	9.67484	9.90546	10.3028	9.64476	9.7627	9.52777	9.69293	9.48933	9.91501	9.94814	10.1424	9.98179	9.55618	9.79901	10.0335	10.4609	9.62318	9.59821	9.87806	10.4146	9.85326	10.3933	10.0256	10.2093	10.1634	10.3152	11.1203	10.1567	10.6677	10.53
BPSL0302	318749	321172	-	0.7	807	silP	0	putative cation transporting P-type ATPase	Inorganic ion transport and metabolism genes	Transport / Binding proteins	9.53806	10.15	10.3915	10.7489	11.7545	10.6135	11.5561	10.132	9.65775	11.0769	10.7752	11.1221	9.86495	9.61908	10.3024	10.1333	10.0194	10.1178	9.4888	9.81272	9.29266	10.4616	10.0637	10.2126	10.2373	10.5214	10.0452	9.88113	11.1299	9.992	10.9646	10.6821	10.7801	10.4975	9.77251	10.2762	10.2747	11.9871	10.0667
BPSL0303	321837	322511	+	0.655	224	-	0	putative lipoprotein	Function unknown genes	Cell envelope	12.0466	11.0366	11.4017	12.8826	13.5655	13.4406	12.9184	12.8988	11.4321	11.7643	11.7105	12.0868	9.95883	9.70673	11.3574	11.4198	10.7893	11.3337	10.3818	11.0369	10.1628	12.8605	12.4098	12.3871	12.1722	12.8172	11.8393	11.7783	13.8428	10.1589	11.6797	11.9986	13.071	12.7145	11.8193	11.6654	12.2606	13.45	12.8283
BPSL0304	322508	323356	+	0.721	282	-	0	putative glycine rich membrane protein	General function prediction only genes	Cell envelope	11.3552	10.8325	10.5899	12.131	12.924	12.3636	11.9623	11.6441	10.6198	11.0097	10.8597	11.692	9.81121	9.73682	10.7039	10.8608	10.1236	10.763	9.97372	10.5312	9.7332	11.7999	11.3432	11.3381	11.0199	11.7556	10.8596	10.979	12.3273	9.8563	10.941	11.0775	12.979	12.4626	10.9772	11.0231	11.3562	12.8448	11.7595
BPSL0305	323353	323853	+	0.685	166	-	0	hypothetical protein	Function unknown genes	Conserved hypothetical proteins	9.57015	9.75007	9.76172	10.8019	11.2837	11.7263	11.5399	10.682	9.65295	10.1534	10.4059	10.9398	9.46944	9.44343	9.88041	9.77472	9.72291	10.0717	9.36564	9.78446	9.19087	11.1699	10.4602	10.4497	10.2904	10.5487	10.1026	10.2207	10.7841	9.64294	10.2124	10.1002	11.6871	11.5382	10.002	10.2663	10.274	12.3806	10.8649
BPSL0306	323887	324354	+	0.673	155	-	0	hypothetical protein	Cell wall/membrane biogenesis genes	Cell envelope	11.7515	12.4859	12.678	11.5605	11.9337	11.8655	11.5107	11.3053	11.7593	10.8957	11.4968	11.9101	10.0119	9.97059	10.2301	9.8837	9.9968	11.1115	10.5692	10.9248	10.8181	11.5766	11.2466	11.4741	11.4384	11.2473	10.6444	11.0509	10.8885	9.91312	11.1718	10.6131	12.0662	11.3301	12.5504	11.4514	12.493	11.8744	12.9036
BPSL0307	324453	325754	+	0.736	433	-	0	outer membrane efflux protein	Not in COGs genes	Cell envelope	8.82672	8.92113	8.92237	8.93951	9.00468	9.31208	9.36831	8.74536	8.45271	9.32427	9.33553	9.67485	9.55823	9.62631	9.41548	9.53974	9.52814	8.84477	8.94297	8.84705	8.67235	9.22249	9.17348	9.05624	9.55861	9.26916	9.42676	9.16708	8.95608	9.4045	9.36863	9.37122	9.22886	9.30171	9.42376	9.27371	9.48738	9.60082	9.49108
BPSL0308	325765	327336	+	0.706	523	-	0	hypothetical protein	Function unknown genes	Cell envelope	8.86165	8.86738	8.84085	8.89294	8.81172	9.29452	9.28502	8.75063	8.51014	9.28362	9.20372	9.46046	9.74182	9.577	9.44115	9.56241	9.49741	8.88762	8.90815	8.84899	8.65598	9.08222	9.12349	9.00916	9.49145	9.10813	9.38195	9.13649	8.96105	9.40361	9.3004	9.28049	9.0498	9.15727	9.39667	9.21435	9.38147	9.31636	9.31266
BPSL0309	327333	330545	+	0.692	1070	silA	0	putative cation efflux system protein	Inorganic ion transport and metabolism genes	Transport / Binding proteins	9.03128	9.01774	8.97294	9.00323	9.06131	9.42388	9.32236	8.95643	8.73067	9.33183	9.36398	9.54537	9.76052	9.64522	9.61643	9.56809	9.56147	8.92328	8.99759	8.91471	8.79392	9.16569	9.15938	9.1648	9.5721	9.19322	9.41429	9.19334	9.00306	9.40538	9.35648	9.35142	9.09624	9.19481	9.66918	9.23333	9.42968	9.29366	9.29688
BPSL0310	330542	330883	+	0.687	113	-	0	hypothetical protein	Function unknown genes	Cell envelope	9.51522	9.30273	9.15669	9.75464	9.43246	9.84954	9.35375	9.37066	9.43728	9.31878	9.47563	9.42174	9.76867	9.56683	9.51703	9.59802	9.62859	9.22893	9.27406	9.14354	9.14078	9.59269	9.63172	9.63328	9.96118	9.46634	9.51907	9.47596	9.10795	9.44012	9.45398	9.50481	9.54952	9.37823	9.62932	9.5774	9.59279	9.40355	9.63386
BPSL0311	331093	331539	+	0.656	148	-	0	avidin family protein	Not in COGs genes	Putative assignment	15.5239	16.2241	15.5174	15.869	15.2604	10.4459	11.2767	12.5221	13.0101	14.3618	11.3287	10.2594	9.84856	9.82536	10.3218	10.0821	9.9061	12.6525	12.012	12.6262	12.2446	11.7801	11.9188	11.4696	11.1291	11.5666	11.0735	11.8682	14.8562	13.3802	13.7788	13.9698	11.0024	10.508	10.4483	10.9982	10.2618	10.5346	10.3276
BPSL0312	331614	333446	-	0.677	610	glmS1	0	D-fructose-6-phosphate amidotransferase	Cell wall/membrane biogenesis genes	Central/Intermediary metabolism	10.3603	11.4421	11.2822	10.0178	10.7378	11.4997	10.997	10.5861	11.0404	10.9265	10.6077	10.494	9.79584	9.76168	10.2274	10.1129	9.95597	10.3515	10.6898	10.5374	10.8662	10.5404	10.6172	10.661	10.2828	10.5557	10.3557	10.8248	11.7535	10.165	10.3224	10.7528	11.8487	11.5289	11.4248	10.9974	11.0346	10.5745	11.2632
BPSL0313	333510	334871	-	0.703	453	glmU	0	bifunctional glmU protein	Cell wall/membrane biogenesis genes	Macromolecule biosynthesis/modification	10.7126	11.7021	12.0276	10.1947	10.9759	12.3334	11.5072	10.8996	11.0199	11.3294	11.0976	10.6036	9.79528	9.90794	10.4029	10.4313	10.2678	10.8739	11.0416	10.9764	11.2998	11.2417	11.0262	11.1021	10.5227	10.956	10.6417	11.342	12.0282	10.5741	10.8161	11.1754	12.6446	12.368	12.5187	11.6651	11.8305	11.1792	12.2255
BPSL0314	335475	336470	-	0.658	331	-	0	hypothetical protein	Cell cycle control, mitosis and meiosis genes	Macromolecule biosynthesis/modification	11.7103	12.4652	12.1223	11.2257	11.7729	11.9258	11.5891	11.0614	11.832	11.5467	11.1049	10.4152	9.8762	10.0678	10.441	10.167	9.97475	11.1621	11.3725	11.1885	11.7053	11.298	11.4486	11.7168	10.6966	10.9401	10.7641	11.5082	12.4522	11.1502	11.7347	11.5745	12.1759	11.638	11.699	11.1758	11.6156	10.928	11.8685
BPSL0315	336467	336871	-	0.652	134	-	0	hypothetical protein	Coenzyme transport and metabolism genes	Central/Intermediary metabolism	10.4112	11.2207	10.9547	10.2852	10.1854	11.0643	10.3201	10.1161	10.9586	10.3531	10.2576	10.1761	9.76647	9.96376	9.9475	9.69559	9.77913	10.3307	10.0971	10.1627	10.1374	10.2513	10.019	10.4901	9.98208	9.78831	9.77598	10.146	10.6927	10.0924	10.4326	10.4623	10.7923	10.6933	11.0571	10.291	10.5891	10.4256	11.0998
BPSL0316	336953	337834	-	0.804	293	-	0	hypothetical protein	General function prediction only genes	Hypothetical proteins	9.4619	9.81755	9.8788	9.13036	9.53352	10.4012	9.83154	9.40511	9.52804	9.50653	9.55883	9.30026	9.41356	9.52321	9.31541	9.62944	9.59593	9.4072	9.44568	9.49392	9.51923	9.63866	9.82201	9.99658	9.81266	9.53703	9.6561	9.97927	9.65103	9.72391	9.77302	9.79603	9.93018	9.73934	10.744	10.0109	10.0495	9.81569	10.6699
BPSL0317	337902	339092	+	0.715	396	-	0	hypothetical protein	Function unknown genes	Conserved hypothetical proteins	11.3103	11.7078	11.7112	10.9088	11.6717	12.427	12.5466	11.6171	11.5915	10.8428	11.0213	10.93	9.83273	9.90054	10.1685	10.1007	9.97792	11.2863	11.6968	11.4384	11.9955	11.7736	11.6247	11.5694	10.9461	11.5129	10.8914	11.7639	11.3488	10.7815	11.2736	10.8112	12.2862	11.5422	12.6277	11.7751	12.0119	10.8984	12.5711
BPSL0318	339110	339304	+	0.656	64	-	0	hypothetical protein	Not in COGs genes	Cell envelope	11.0349	11.0739	11.2225	10.6841	11.1477	11.7321	12.0118	11.3078	11.3682	10.4188	10.482	10.9807	10.1833	9.88012	10.0007	9.86141	9.77466	11.2449	11.559	11.2865	11.6867	11.303	11.1445	11.137	10.5692	10.8888	10.6221	11.2713	10.8364	10.4861	10.5932	10.4034	12.0643	11.541	12.2174	11.1299	11.6642	10.8633	12.0335
BPSL0319	339593	340132	-	0.682	179	-	0	hypothetical protein	Not in COGs genes	Hypothetical proteins	13.0504	11.2691	11.9536	12.9128	12.522	12.2599	10.7749	11.2701	11.3323	11.3221	11.0767	11.3536	10.1263	10.2467	11.0861	10.3692	10.5768	10.3326	11.226	10.7382	11.3327	12.0307	11.5139	11.9595	10.9186	11.1911	10.8289	11.5229	12.959	11.7906	11.8154	11.3523	12.8206	12.0729	12.2229	10.7438	11.5219	10.846	11.8131
BPSL0320	340129	341037	-	0.727	302	-	0	PfkB family carbohydrate kinase	Carbohydrate transport and metabolism genes	Conserved hypothetical proteins	11.8942	10.1452	10.9721	11.4637	11.3485	10.8177	9.53809	9.61689	9.39287	9.90927	9.67966	9.56029	9.74075	9.56003	10.0896	9.8719	9.92061	9.14795	9.63516	9.55123	9.80085	10.6859	10.0996	10.8176	9.75723	9.87622	9.8878	10.3308	11.464	10.4777	10.0962	10.0263	10.896	10.9714	9.89934	10.2065	9.70926	10.0412	9.8145
BPSL0321	341034	342491	-	0.706	485	-	0	hypothetical protein	Carbohydrate transport and metabolism genes	Amino acid biosynthesis	11.8649	10.7581	11.59	11.8823	12.0337	10.3522	9.49696	9.38578	9.62848	10.1674	9.90866	9.85338	9.84378	9.75866	10.3832	10.2236	10.0855	9.17767	10.0447	9.74032	10.1316	10.1764	9.98909	10.8616	9.81022	9.776	9.94231	10.0134	12.06	10.323	10.0269	10.0688	10.8547	11.1357	9.42915	10.0929	9.55675	9.96387	9.76095
BPSL0322	342488	343507	-	0.718	339	-	0	LacI family regulatory protein	Transcription genes	Regulators families	11.5097	10.9631	11.7719	10.9415	11.2504	10.6175	9.60753	9.43292	9.38415	9.9142	9.99946	9.85184	9.97988	9.88506	10.0981	9.91953	9.92907	9.14389	9.57035	9.40701	9.51688	10.2631	9.96343	10.6675	9.81554	9.80826	9.90331	9.99878	11.05	10.0403	10.0738	10.0793	9.85006	10.0727	10.3367	10.0804	9.79063	9.93166	10.2074
BPSL0323	343678	345237	-	0.736	519	-	0	putative methyl-accepting chemotaxis protein	Cell motility genes	Chemotaxis and mobility	9.12418	9.22715	9.04297	8.8694	8.71048	9.46753	9.2485	8.7011	8.44825	9.24612	9.29694	9.38421	9.66209	9.63743	9.57195	9.54284	9.59741	8.86581	8.89001	8.8494	8.5803	9.84441	10.1297	10.0446	9.69391	10.0822	9.66343	9.58298	9.09349	9.3808	9.30164	9.30004	9.25675	9.42627	9.71927	9.33696	9.49776	9.31737	9.28781
BPSL0324	345813	346853	-	0.706	346	-	0	putative sodium bile acid symporter family protein	General function prediction only genes	Putative assignment	12.5717	13.7041	14.5462	9.35482	9.22126	12.4889	13.6053	10.3286	9.52442	11.5089	11.7002	10.1599	9.66968	9.82601	11.2978	10.5687	10.6696	12.1359	11.2704	11.8804	11.4797	12.8662	13.1445	13.7984	12.6958	12.8044	12.8105	13.2851	13.3052	9.65087	12.01	12.0542	11.8521	11.7529	13.1927	13.0023	12.4193	12.3666	11.6667
BPSL0325	347284	347712	+	0.788	142	-	0	hypothetical protein	Not in COGs genes	Cell envelope	13.2397	15.544	15.7555	11.997	11.6374	9.66931	10.8194	9.32514	9.44428	9.69786	10.2088	9.65963	9.86312	9.83287	10.386	9.59127	10.2648	9.8347	9.80982	9.69607	9.87897	10.3719	10.067	9.94881	9.92044	10.1935	9.68172	10.3899	10.3649	11.4761	10.8935	9.81895	9.3629	9.44333	9.53199	9.85787	9.63192	10.171	9.71429
BPSL0326	348120	349196	+	0.654	358	-	0	putative outer membrane porin protein precursor	Cell wall/membrane biogenesis genes	Cell envelope	10.7861	10.0374	10.2523	9.41233	9.22657	9.63163	9.43137	9.1572	9.21354	9.47649	9.61668	9.60374	9.8343	9.66012	9.83624	9.59772	9.64373	9.16272	9.20577	9.15617	9.12334	9.37681	9.34836	9.35152	9.39685	9.37047	9.4217	9.3788	9.38327	9.87348	9.69303	9.59467	9.21881	9.34483	9.81523	9.54168	9.65434	9.42839	9.39088
BPSL0327	349356	350318	+	0.697	320	-	0	LysR family regulatory protein	Transcription genes	Regulators families	13.066	12.6987	12.677	12.9238	12.352	11.5198	10.5886	11.5904	11.39	10.0071	10.2855	10.0708	9.59686	9.95487	10.7039	10.492	10.4439	11.8556	12.398	12.0104	12.8758	11.5834	11.4504	11.597	10.7125	11.2989	10.4899	12.0131	10.9933	10.5011	11.1683	10.1108	10.5066	9.89389	11.3884	10.5055	10.9459	10.0739	10.8451
BPSL0328	350794	351753	-	0.676	319	-	0	putative 2-nitropropane dioxygenase	General function prediction only genes	Putative assignment	13.5831	13.6688	13.9433	12.4075	12.8775	10.7196	10.392	10.9141	10.5259	10.3928	11.8911	10.9562	9.99352	10.1781	11.1876	11.146	10.7944	11.096	10.6746	11.0621	11.449	10.8709	11.1021	10.8519	10.7241	10.7653	10.9323	11.4761	13.1277	10.689	10.5535	12.5796	12.1273	13.121	13.5202	12.2514	13.0382	12.7651	12.7061
BPSL0329	351992	352942	+	0.684	316	-	0	putative hydrolase	General function prediction only genes	Putative assignment	15.1183	15.0877	15.0382	13.6812	13.3992	10.9012	10.9234	11.4327	10.9495	10.13	10.669	10.1451	9.48987	9.62901	10.408	10.3834	10.0937	12.1145	11.5442	11.9742	11.6655	11.6349	11.8867	11.9927	11.2602	11.3431	11.3457	11.773	11.4064	12.8053	12.0685	11.8992	10.5095	10.2223	10.8897	11.3642	11.3795	11.673	12.0305
BPSL0330	353024	353512	-	0.683	162	-	0	AsnC family regulatory protein	Transcription genes	Regulators families	9.15871	9.02963	9.12811	9.04049	8.71057	9.48484	9.54071	8.99523	8.96573	9.31412	9.18592	9.48032	9.56657	9.61526	9.73609	9.64577	9.64871	8.96249	9.08982	8.97965	8.79798	9.28683	9.1793	9.27518	9.2087	9.31526	9.47998	9.42503	9.07572	9.43148	9.30802	9.37064	9.5151	9.38525	9.1231	9.27889	9.36936	9.46695	9.71514
BPSL0331	353624	354538	+	0.697	304	-	0	hypothetical protein	General function prediction only genes	Cell envelope	10.1938	10.3771	10.4752	9.74689	9.9669	9.64663	9.50941	9.4132	9.28291	9.56434	9.59493	9.8938	9.72625	9.65887	9.61957	9.60063	9.60837	9.36279	9.27616	9.27135	9.08313	9.55811	9.47896	9.65104	9.71311	9.5436	9.65903	9.52816	9.47178	9.73109	9.65167	9.62731	10.0203	10.2738	10.0048	10.3	9.92088	10.1247	10.2589
BPSL0332	355165	355671	-	0.712	168	-	0	hypothetical protein	Function unknown genes	Conserved hypothetical proteins	10.3417	10.6422	10.3397	9.67879	9.87841	11.023	10.2448	10.4501	10.2443	10.094	10.1807	10.376	9.71849	9.6123	9.87704	10.008	9.84825	10.0043	9.84971	9.87427	9.99815	10.9664	10.8797	10.7653	10.201	10.8409	10.112	11.052	10.2354	9.64782	9.85683	10.1627	11.3004	10.7533	10.6784	10.3134	10.2525	10.1846	10.1843
BPSL0333	355727	356662	-	0.702	311	-	0	hydroxymethylglutaryl-CoA lyase	Amino acid transport and metabolism genes	Small molecules degradation	11.1443	11.8976	11.2212	10.3946	11.2243	10.9511	10.3344	10.6585	10.8926	10.4599	10.2662	10.2545	9.85413	9.68368	10.2502	10.0223	10.1007	10.4702	10.4761	10.3257	10.8806	11.0313	11.0465	10.8854	10.2567	11.0589	10.38	11.1321	10.7978	9.91763	10.164	10.2472	11.7894	11.5109	10.8965	10.8463	10.5697	10.854	10.595
BPSL0334	356748	357689	-	0.731	313	-	0	hypothetical protein	Coenzyme transport and metabolism genes	Conserved hypothetical proteins	11.2414	11.4772	11.3769	10.3408	10.9724	11.3294	10.8128	10.9898	11.1612	10.4226	10.5439	10.7672	9.75752	9.71016	10.155	10.1723	10.0572	11.1266	11.2501	10.9392	11.6214	11.4773	11.3689	11.2961	10.2962	11.1998	10.3656	11.5779	10.9787	10.3765	10.7381	10.7101	11.8244	11.4063	11.8147	10.9591	10.997	10.7308	11.8553
BPSL0335	357694	358107	-	0.657	137	-	0	glyoxalase/bleomycin resistance protein/dioxygenase superfamily protein	General function prediction only genes	Putative assignment	12.1696	12.1935	12.0894	10.9735	11.5382	12.7104	11.9794	11.8924	11.9452	11.4247	10.8685	10.7432	9.77014	9.59233	10.1827	10.0835	10.0235	11.5053	11.4851	11.4634	11.8718	12.3478	12.3217	11.9653	11.2404	12.0883	11.2653	12.6654	11.9498	11.6793	11.8277	11.394	12.0795	11.3397	12.7742	11.6596	12.358	11.0677	12.7798
BPSL0336	358260	358910	+	0.725	216	-	0	hypothetical protein	General function prediction only genes	Conserved hypothetical proteins	9.66187	9.44378	9.4151	9.59867	10.119	9.3565	9.50953	8.99929	8.83761	9.37093	9.19556	9.37315	9.66449	9.51066	9.57547	9.57706	9.6024	9.75308	10.0418	10.1614	11.6447	15.2726	13.8302	9.5945	9.69499	13.7163	10.1149	15.9113	9.60337	9.49153	9.61027	9.50779	9.19791	9.11239	9.2999	9.39348	9.42906	9.3518	9.24934
BPSL0337	358939	359349	-	0.713	136	-	0	MutT/NUDIX family protein	Nucleotide transport and metabolism genes	Conserved hypothetical proteins	9.20281	9.37489	9.2904	9.13338	9.01302	9.56098	9.34489	9.04084	8.92875	9.20328	9.24168	9.3166	9.66421	9.65358	9.46376	9.5412	9.56818	8.95201	8.9495	8.9653	9.02602	10.0735	9.85523	9.58492	9.64844	9.8978	9.58924	9.82888	9.45002	9.50909	9.44283	9.45275	9.63279	9.61589	9.63387	9.46139	9.56675	9.51843	9.45224
BPSL0338	359487	361604	-	0.681	705	plcN2	0	non-hemolytic phospholipase C precursor	Cell wall/membrane biogenesis genes	Laterally acquired elements	9.9005	10.0556	9.92496	9.63437	9.74027	10.0739	9.54885	9.34559	9.17841	9.63026	9.60288	9.59691	9.72642	9.66375	10.2044	9.88412	9.96635	9.26192	9.34303	9.33054	9.33719	10.5096	10.805	10.2234	9.9398	10.6774	9.99546	10.2693	10.202	9.56107	9.59162	9.74943	10.3749	10.2189	9.65855	9.74212	9.55707	9.78609	9.56536
BPSL0339	361650	361946	-	0.771	98	-	0	putative lipoprotein	Not in COGs genes	Cell envelope	10.5763	10.8742	10.7977	10.6828	10.8925	10.4474	9.80028	9.95263	10.1382	9.95853	9.87063	9.97141	10.0233	10.0412	10.1912	10.0225	9.88837	9.59092	9.58609	9.67704	9.67487	10.3298	10.2635	10.576	9.77252	10.2384	9.89004	10.2161	10.2306	9.69412	10.0156	10.1391	10.5222	10.5445	10.7866	10.1181	9.79315	9.72832	10.4754
BPSL0340	362184	362642	-	0.654	152	-	0	AsnC family regulatory protein	Transcription genes	Regulators families	11.1607	10.5592	10.0857	10.6987	10.8286	10.4626	9.84697	10.2467	10.3152	9.83848	9.6242	9.48246	9.94776	9.67097	9.90675	9.82057	9.67575	10.2062	10.1415	10.3163	10.1036	10.5735	10.447	10.2643	9.86961	10.0855	9.72892	10.6069	9.82575	9.73336	10.0619	10.0063	10.8549	10.7186	10.4289	10.2281	10.1985	9.81034	10.2827
BPSL0341	362767	363495	+	0.696	242	-	0	putative transport protein	Amino acid transport and metabolism genes	Cell envelope	10.6258	10.1969	9.79125	10.0773	10.5075	10.9312	10.3371	10.8898	10.5709	9.87469	10.3028	10.2441	10.3768	10.4597	10.2079	10.0897	10.067	9.77045	9.76733	9.80344	9.85395	10.7391	10.9455	11.5754	10.1464	10.6961	10.1295	11.3241	10.8118	9.96879	10.5624	10.6188	11.5235	11.1307	11.1287	10.5738	11.2699	10.2436	11.2493
BPSL0342	363492	363794	+	0.65	100	-	0	hypothetical protein	Function unknown genes	Cell envelope	11.2904	10.4866	10.1293	10.8274	11.1975	11.533	10.8802	11.3996	10.8393	10.2754	10.5237	10.3384	10.1562	10.3039	10.3208	10.3154	10.1492	10.345	10.1654	10.2479	10.2777	11.4023	11.512	12.1516	10.6998	11.3213	10.4683	12.0989	11.5239	10.5276	11.0715	10.8992	12.3524	11.3965	11.5605	11.1894	11.8241	10.6122	11.9898
BPSL0343	363791	364624	+	0.709	277	-	0	putative hydrolase	General function prediction only genes	Putative assignment	9.37264	9.21547	9.17864	9.21517	9.33381	10.4662	9.84246	10.0687	9.5867	9.3525	9.58593	9.64098	10.0135	9.6712	9.62365	9.7519	9.66213	9.48054	9.40963	9.34936	9.36244	9.97998	9.89284	10.3335	9.67372	9.84675	9.60344	10.299	9.73537	9.62191	9.65139	9.54385	10.5342	10.2156	10.3067	10.0554	10.1316	9.85645	10.3897
BPSL0344	364988	365581	-	0.618	197	-	0	hypothetical protein	General function prediction only genes	Cell envelope	8.80492	8.94148	8.85419	9.30295	9.1722	9.39119	9.23911	8.8659	8.82923	9.29869	9.36687	9.25618	9.79621	9.72304	9.68195	9.5399	9.53129	9.97663	9.48669	9.97676	9.42992	9.20685	9.09314	9.10158	9.28517	9.24308	9.32449	9.18742	9.08258	9.34631	9.31197	9.25649	9.11704	9.33525	9.42511	9.10321	9.28748	9.22001	9.05357
BPSL0345	365609	368338	-	0.636	909	-	0	hypothetical protein	Function unknown genes	Hypothetical proteins	8.8586	8.86765	8.8408	9.25508	9.13728	9.42928	9.3162	8.7939	8.58489	9.23729	9.28325	9.24649	9.933	9.7057	9.81594	9.54358	9.59761	9.82295	9.38747	9.83622	9.28015	9.22672	9.11254	9.08737	9.3341	9.20355	9.36625	9.17724	8.95071	9.39057	9.29401	9.19686	9.10636	9.64809	9.28465	9.0693	9.26941	9.21962	9.05505
BPSL0346	369407	370309	-	0.691	300	-	0	dihydrodipicolinate synthetase family protein	Amino acid transport and metabolism genes	Amino acid biosynthesis	9.61372	10.0931	9.79857	9.68916	10.4571	9.87965	9.7313	10.1586	10.612	9.41721	9.84423	9.6493	9.7622	9.73748	10.0119	9.88188	9.69525	10.4541	10.3233	10.3232	10.5212	10.2151	9.9744	9.94949	9.87666	10.1782	9.77278	10.1334	9.43564	9.46123	9.57161	9.46212	11.5092	11.4689	11.592	10.2614	11.017	9.82874	10.4761
BPSL0347	370573	371082	-	0.677	169	-	0	putative insertion element protein	Replication, recombination and repair genes	Laterally acquired elements	9.93309	10.7098	10.2992	11.1755	12.9051	9.83786	9.66567	11.6722	11.7042	9.90181	9.57127	9.45074	9.91496	9.56704	9.7112	9.53156	9.62925	10.8306	10.0391	10.4486	9.66352	10.1289	9.92882	9.83051	9.99531	9.9296	9.71141	9.71694	9.72082	9.58283	9.8392	9.82029	9.78809	9.9054	9.93794	10.1664	9.61901	10.0945	9.44582
BPSL0348	371477	372250	-	0.59	257	-	0	hypothetical protein	Not in COGs genes	Conserved hypothetical proteins	13.5572	13.8556	12.9064	13.9004	14.4481	10.657	10.2846	14.0431	14.0627	12.4601	10.0249	9.2711	9.72718	9.66201	10.3023	9.81131	9.86309	13.0305	11.107	12.4731	10.7467	11.1235	11.1089	11.9887	11.2881	10.7932	10.678	10.7154	12.3366	9.74846	10.3292	12.2702	10.0272	9.82072	9.46356	11.6359	9.51955	10.6514	9.34251
BPSL0349	372396	372953	+	0.577	185	-	0	hypothetical protein	Not in COGs genes	Conserved hypothetical proteins	14.7811	15.2513	14.1852	16.2759	15.7691	11.5253	11.4387	15.4963	14.0785	13.8872	11.9688	9.51758	9.82335	9.85656	11.2759	10.594	10.9438	13.6015	11.9389	13.4436	12.1424	12.9132	13.0749	12.7685	12.5803	12.8054	12.2296	12.8729	14.5699	9.97687	11.6894	14.2011	10.816	10.9729	10.3186	13.7567	10.348	12.3702	10.1893
BPSL0350	373423	374079	+	0.674	218	-	0	Fis family regulatory protein	Signal transduction mechanisms genes	Other regulators	9.63187	10.6154	9.77834	12.5024	12.8925	9.48041	9.27571	12.3234	11.062	10.478	9.69858	9.33053	9.8362	9.54929	9.58305	9.51429	9.52625	10.8632	9.87121	10.6528	9.73431	9.40921	9.27144	9.35678	9.61345	9.47185	9.52789	9.37529	10.7914	9.4547	9.56745	9.86231	9.59591	9.67648	9.41678	9.75771	9.49898	9.56907	9.24118
BPSL0352	374548	375561	+	0.654	337	sbp	0	sulfate-binding protein precursor	Inorganic ion transport and metabolism genes	Transport / Binding proteins	11.2849	11.5574	11.2076	11.2861	11.8072	12.2572	10.6412	11.2586	11.5342	10.4382	10.5624	10.3683	9.87084	9.71896	10.5993	10.3926	10.0972	10.9126	11.2186	11.0517	11.4196	10.9228	10.9187	11.0751	10.4578	10.7164	10.3143	11.0454	10.621	9.61763	9.86186	10.3744	12.6283	11.8249	10.7521	11.2202	10.9401	10.8227	11.1433
BPSL0353	376064	377755	+	0.682	563	-	0	hypothetical protein	Amino acid transport and metabolism genes	Cell envelope	10.5477	10.0293	9.67263	10.2308	9.98309	9.71328	9.45739	9.64678	9.99694	9.52908	9.57237	9.4472	9.76963	9.66648	9.84701	9.69045	9.72357	9.36575	9.14378	9.42153	8.94657	9.70439	9.83105	9.731	9.63042	9.72422	9.63205	9.80185	9.81878	9.52305	9.63963	9.89242	9.75257	9.65329	9.62442	9.74198	9.54898	9.66823	9.61047
BPSL0354	377828	378232	+	0.706	134	-	0	hypothetical protein	Not in COGs genes	Cell envelope	10.8269	10.6865	10.2825	10.4763	11.0711	10.2252	9.63878	10.1428	10.4607	9.80497	9.81249	9.71097	9.61158	9.73317	9.89978	9.73437	9.77227	9.77962	9.6326	9.69591	9.61606	9.82432	9.86224	9.73835	9.58953	9.68891	9.60927	9.84167	9.72834	9.56382	9.93164	10.2867	10.3837	10.0392	10.1755	10.0759	9.69225	9.75867	9.76779
BPSL0355	378316	379317	+	0.679	333	-	0	putative inward rectifier potassium channel protein	Inorganic ion transport and metabolism genes	Transport / Binding proteins	10.1474	10.3218	10.2418	9.63099	9.65759	9.62471	9.47588	9.18411	9.14771	9.48095	9.46921	9.52163	9.66538	9.53342	9.6892	9.62708	9.55631	9.25248	9.33592	9.32113	9.26919	9.58125	9.50976	9.47107	9.42029	9.53655	9.5558	9.43086	9.43915	9.48906	9.51349	9.50311	9.96359	9.98874	9.71934	9.58061	9.63927	9.41611	9.50506
BPSL0356	379534	383109	+	0.696	1191	-	0	indolepyruvate ferredoxin oxidoreductase	Energy production and conversion genes	Conserved hypothetical proteins	11.6288	11.4973	11.7602	10.7103	9.95978	10.2411	10.7982	9.20114	8.85838	9.79944	10.7474	10.1968	9.79201	9.87197	9.74271	9.67299	9.66413	9.0495	9.14912	9.05842	9.0591	9.28106	9.21692	9.16705	9.35502	9.27982	9.40279	9.24885	9.90082	10.2157	10.6966	10.213	10.4418	10.1929	9.64205	11.8206	9.55419	11.7452	10.0616
BPSL0357	383345	385012	-	0.7	555	-	0	sodium/hydrogen exchanger family protein	Inorganic ion transport and metabolism genes	Transport / Binding proteins	9.40793	9.26717	9.1631	9.28377	9.15033	10.1744	9.4208	9.3995	9.11724	9.46617	9.46323	9.61286	9.70424	9.61894	9.63929	9.64987	9.56392	9.31078	9.47867	9.24028	9.46921	9.7243	9.85704	9.67791	9.50297	9.67436	9.53128	9.68889	9.53965	9.43765	9.46232	9.41382	9.83993	9.75111	10.2602	9.67895	9.89384	9.58578	9.88787
BPSL0358	385324	386613	+	0.698	429	-	0	hypothetical protein	Signal transduction mechanisms genes	Other regulators	9.79245	9.55109	9.79043	13.6734	11.6546	9.25142	9.35208	8.90005	8.94651	9.82814	9.38602	9.26576	9.66093	9.61903	9.52223	9.57931	9.55029	9.22938	9.21886	9.25227	9.09606	9.349	9.34067	9.25719	9.41028	9.38035	9.3682	9.34294	9.54521	9.83242	9.88098	9.73252	9.00459	9.04758	9.18961	9.40815	9.29213	9.3792	9.17006
BPSL0359	387068	387448	+	0.64	126	-	0	hypothetical protein	Not in COGs genes	Cell envelope	11.8994	12.0921	11.6483	12.036	11.3818	9.77192	10.0164	9.96772	10.1814	11.0605	10.4934	9.77034	9.88836	9.87413	9.89851	9.6058	9.58169	9.68148	9.60276	9.7893	9.66291	10.5583	11.0916	10.4446	9.75297	10.4212	9.83876	10.6237	11.4896	10.1397	11.1144	11.4458	9.46222	9.22456	9.6533	9.94351	9.73981	9.85743	9.68691
BPSL0360	387744	389183	+	0.691	479	-	0	putative alkaline phosphatase	Inorganic ion transport and metabolism genes	Cell envelope	9.38877	9.52782	9.28377	10.0596	9.72824	9.27695	9.34943	8.77839	8.77375	9.7803	9.4941	9.47323	9.78653	9.68249	9.58294	9.55687	9.53424	8.87345	8.90852	8.83479	8.65273	12.117	13.135	11.8665	11.0053	12.6235	10.4434	10.6421	9.4942	9.45551	9.46119	9.67937	9.0183	9.13463	9.14565	9.31422	9.27552	9.31433	9.10642
BPSL0361	389216	390619	+	0.69	467	-	0	putative alkaline phosphatase	Inorganic ion transport and metabolism genes	Cell envelope	9.47144	9.50545	9.27156	9.97778	9.47102	9.22213	9.29437	8.84357	8.76563	9.59558	9.35186	9.32901	9.68713	9.6548	9.55754	9.55426	9.57251	8.85165	8.92755	8.89279	8.63991	11.977	13.3677	11.8815	11.044	12.3849	10.7548	10.8928	9.47602	9.46343	9.45899	9.75313	9.01087	9.0335	9.21189	9.24204	9.21008	9.35467	9.204
BPSL0362	390649	391455	+	0.731	268	-	0	hypothetical protein	Not in COGs genes	Cell envelope	9.40698	9.23637	9.40853	9.45	9.19229	9.22486	9.33046	8.90212	8.71664	9.52236	9.27349	9.30459	9.6162	9.42159	9.44209	9.50861	9.56612	8.97602	9.07063	8.9144	8.82429	11.8566	13.2454	11.9579	11.0639	12.4352	10.8179	10.6292	9.25702	9.42164	9.42823	9.54386	9.03006	9.10361	9.34953	9.30152	9.33036	9.28702	9.21659
BPSL0363	391828	392541	+	0.733	237	-	0	CutC family protein	Inorganic ion transport and metabolism genes	Putative assignment	11.6434	11.316	10.8137	10.6931	10.9224	11.2842	10.5246	10.5178	10.558	10.1454	9.92225	9.92584	9.80897	9.54704	9.98845	9.846	9.79153	10.9624	11.0307	11.0267	11.2971	11.9327	12.6965	11.5724	11.1028	12.4573	10.777	11.4554	10.0992	9.8158	10.2752	10.6136	10.2683	9.86694	10.6632	10.7835	10.2607	10.2309	10.7458
BPSL0364	392668	393687	-	0.671	339	bioB	0	biotin synthase	Coenzyme transport and metabolism genes	Cofactor/carriers biosynthesis	11.9178	11.6187	11.7941	9.98085	10.7404	11.239	10.1477	10.9809	11.2489	9.80346	10.2781	10.0354	9.74389	9.71074	9.98969	10.0571	9.8425	12.2468	12.52	12.189	12.8641	10.9094	11.1964	11.253	10.6713	11.0264	10.5837	10.8107	10.4433	9.86115	10.1744	9.6714	11.8275	11.1028	10.5876	10.8606	10.4525	10.4605	10.3205
BPSL0365	393751	394473	-	0.741	240	bioD	0	dithiobiotin synthetase	Coenzyme transport and metabolism genes	Cofactor/carriers biosynthesis	10.4702	10.4935	10.5472	9.1265	9.6349	10.3198	9.65661	9.63868	9.91155	9.3899	9.78716	9.74752	9.66856	9.68212	9.66212	9.64189	9.60368	10.5715	10.9066	10.4444	11.1499	10.0931	10.1173	10.1762	9.79486	9.95081	9.724	10.029	9.60628	9.68206	9.64541	9.60919	10.2704	9.94509	10.3072	9.8994	9.84084	9.74209	9.8861
BPSL0366	394470	395654	-	0.733	394	bioF	0	8-amino-7-oxononanoate synthase	Coenzyme transport and metabolism genes	Cofactor/carriers biosynthesis	10.6381	10.6523	11.1107	9.27476	9.71494	10.8653	9.95682	9.86087	9.96388	9.41043	9.67803	9.68774	9.57623	9.60158	9.68203	9.68119	9.66453	10.9921	11.3828	10.8896	11.7646	10.3348	10.5564	10.6435	9.9773	10.4977	9.90999	10.3718	9.9389	9.72935	9.86556	9.62631	10.2734	10.057	10.5694	10.2694	10.1135	9.87116	10.1603
BPSL0367	395651	396997	-	0.698	448	bioA	0	adenosylmethionine--8-amino-7-oxononanoate transaminase	Coenzyme transport and metabolism genes	Cofactor/carriers biosynthesis	10.4709	10.5913	11.4599	9.33124	9.74772	10.7132	10.0604	10.0396	10.5534	9.79328	9.94006	9.82104	9.56992	9.63761	9.77159	9.69982	9.67113	11.043	11.6569	11.1415	12.0368	10.3115	10.4511	10.3922	9.85159	10.2945	9.95062	10.4607	10.3161	9.92976	10.3092	9.55461	10.2851	10.4528	10.8062	10.2848	10.1411	9.80669	10.2307
BPSL0368	397561	398844	-	0.713	427	-	0	subfamily S9C unassigned peptidase	Amino acid transport and metabolism genes	Cell envelope	13.9337	13.4079	13.96	11.8172	10.7498	10.6049	10.4866	9.86171	10.1648	10.7906	10.3243	10.8865	10.0447	9.99769	10.2636	9.93085	9.96955	10.2965	10.4314	10.3908	10.5712	10.2456	10.2401	10.1231	9.97939	10.0202	9.92288	10.3537	10.7535	11.4599	12.2372	10.4203	10.541	10.0067	10.4176	10.8373	10.0856	10.1668	10.2597
BPSL0369	399073	399525	-	0.733	150	-	0	hypothetical protein	Function unknown genes	Conserved hypothetical proteins	11.6428	12.9117	12.9714	10.9752	11.5141	10.7657	11.3146	10.4793	10.146	10.346	11.2122	11.0874	9.94457	9.8828	10.2845	10.3384	9.96819	11.5734	10.9491	11.4473	11.2838	10.9311	10.9965	10.9571	10.6948	10.7867	10.4761	10.7809	10.2717	10.1598	10.2731	10.0577	12.0259	11.2292	12.2562	11.4221	11.3749	10.73	11.6622
BPSL0370	399557	400234	-	0.735	225	-	0	short chain dehydrogenase	General function prediction only genes	Conserved hypothetical proteins	12.2348	12.9461	12.7236	11.6518	11.3701	11.5373	12.5864	11.13	10.7618	10.7595	11.8698	11.284	9.68045	9.71934	10.9747	11.0192	10.7186	12.1036	11.7068	12.0776	11.9697	11.051	11.122	11.3266	10.7396	11.1032	10.6268	11.168	11.4202	10.3449	10.4303	10.4048	13.3721	12.7169	12.2083	12.1143	11.7994	11.2423	11.6999
BPSL0371	400265	401458	-	0.714	397	-	0	acetyl-CoA acetyltransferase	Lipid transport and metabolism genes	Fatty acid biosynthesis	13.1577	14.1033	13.8436	13.1542	12.6931	12.5863	13.7188	12.4004	11.7962	11.4533	13.3194	12.0875	9.89002	10.0826	12.61	11.9995	12.2308	13.0332	12.8593	12.9742	13.0438	11.6177	11.8981	12.0659	11.5442	11.575	11.3755	11.8342	12.3952	11.1486	10.9154	11.5745	14.5922	13.8754	12.5565	12.9701	12.5335	12.1378	12.236
BPSL0372	401445	402215	-	0.662	256	-	0	putative carbonic anhydrase	Inorganic ion transport and metabolism genes	Putative assignment	12.5112	12.9184	12.81	11.9138	11.7835	12.3388	12.1602	12.1328	11.8508	11.2326	11.2472	10.8283	9.7876	9.75738	11.2806	11.351	10.9539	13.1103	12.6787	13.0813	13.1016	11.6445	11.6441	11.6085	11.272	11.3971	11.15	11.5709	11.2542	10.3199	10.4907	10.6286	14.0543	13.3283	12.5251	11.7929	12.114	11.1983	11.9442
BPSL0373	402273	404084	-	0.639	603	aceK	0	bifunctional isocitrate dehydrogenase kinase/phosphatase protein	Signal transduction mechanisms genes	Central/Intermediary metabolism	12.4976	13.0642	12.7732	11.9821	11.966	12.138	11.7891	12.1105	11.8568	11.5193	10.9894	10.4931	9.93827	9.93318	10.6914	10.5362	10.2675	12.7118	12.375	12.6349	12.8095	11.4067	11.7212	11.7334	11.0827	11.195	11.028	11.6872	11.6594	10.6695	10.8776	11.1758	13.0963	12.4573	12.7613	11.2076	12.4329	10.6887	12.1178
BPSL0374	404374	405453	+	0.703	359	-	0	metallo-beta-lactamase superfamily protein	General function prediction only genes	Conserved hypothetical proteins	10.4725	10.513	10.5513	10.3074	10.4507	10.3753	9.73392	9.83948	9.94638	9.84149	9.76252	9.83758	9.74366	9.67488	9.98341	10.0267	9.83402	10.532	10.6427	10.607	10.8566	10.2041	10.2101	10.0337	9.84925	10.1624	9.84045	10.311	10.5366	9.91388	10.1211	9.5936	10.9668	10.8388	10.2146	9.97664	10.0298	10.0397	10.2166
BPSL0375	405732	407378	-	0.754	548	-	0	ABC transport system ATP-binding protein	General function prediction only genes	Transport / Binding proteins	9.54884	9.68784	9.45608	9.09514	9.16557	9.82398	9.38152	8.98322	8.78582	9.3484	9.51007	9.49723	9.62154	9.60881	9.50174	9.66122	9.63453	9.1402	9.20833	9.2031	9.15926	9.77533	9.76087	9.38376	9.53753	9.78217	9.53721	9.83502	9.24137	9.46601	9.42929	9.52567	9.93501	9.85965	10.3492	9.65502	9.92228	9.68961	10.0355
BPSL0376	407612	409198	-	0.657	528	-	0	extracellular solute-binding protein	Amino acid transport and metabolism genes	Transport / Binding proteins	10.8581	10.9927	10.976	10.551	10.9244	11.2897	10.6078	10.9575	11.2585	10.4987	10.3042	10.4195	9.72229	9.68809	10.7282	10.4929	10.44	11.1672	11.3174	11.6969	11.8127	12.4848	12.6221	11.2152	10.5176	12.5188	10.5307	12.8367	10.5223	9.62977	9.86206	10.1647	12.185	11.7813	10.3598	10.6633	10.314	10.4541	10.7091
BPSL0377	409296	409979	-	0.753	227	-	0	hypothetical protein	Lipid transport and metabolism genes	Hypothetical proteins	8.84743	8.6888	8.73438	8.78358	8.63182	9.42347	9.27823	8.71319	8.39809	9.20462	9.20012	9.30323	9.56956	9.38118	9.41991	9.52135	9.51518	8.89108	8.84415	8.8659	8.67037	9.52735	9.2779	9.24354	9.34993	9.37375	9.42021	9.34259	8.95553	9.34531	9.32064	9.23966	9.23972	9.26704	9.49301	9.29502	9.47845	9.38296	9.30951
BPSL0378	410175	410642	-	0.673	155	-	0	MarR family regulatory protein	Transcription genes	Regulators families	10.3185	9.47656	9.34461	9.29182	9.00444	11.0337	9.83635	9.60986	9.56751	9.58705	9.93582	10.2909	10.0868	9.67789	10.1416	9.7003	9.71825	9.47897	9.35432	9.44661	9.30994	10.4351	10.3891	10.0475	9.73148	10.1977	9.74432	10.4439	9.31337	9.41326	9.49934	9.65099	10.2876	10.3937	11.025	10.0369	10.317	9.86736	10.742
BPSL0379	410881	411594	+	0.706	237	-	0	short chain dehydrogenase	General function prediction only genes	Conserved hypothetical proteins	12.3491	11.103	11.1602	11.0279	10.8825	12.5603	11.0302	11.5153	10.7179	10.8952	10.9732	11.3173	9.81302	10.0073	11.2677	11.0143	11.1283	10.9789	11.5778	10.9204	11.7348	11.0719	11.2817	11.3082	10.6875	10.8606	10.6179	11.2767	10.7344	10.1054	10.3697	10.9217	13.4465	12.8122	12.6944	12.0828	11.9477	11.2601	12.3242
BPSL0380	411739	412518	-	0.706	259	-	0	short chain dehydrogenase	General function prediction only genes	Conserved hypothetical proteins	12.5877	13.2948	13.2263	12.6566	12.4972	12.0309	11.9842	11.9053	11.955	10.7245	11.0324	11.1763	9.93982	9.96002	10.4396	10.4306	10.2418	12.1573	11.734	12.0033	11.8676	12.7468	12.7979	12.3015	11.3653	12.5467	11.4475	12.9689	10.848	10.1219	10.7478	10.9646	12.6065	12.3029	12.3533	11.7886	12.1608	11.5749	12.4152
BPSL0381	412535	413173	-	0.626	212	dsbA	0	thiol:disulfide interchange protein	Energy production and conversion genes	Cell envelope	13.4664	14.4374	14.2953	13.5805	13.6518	13.3398	12.8587	13.006	13.0249	11.82	12.2189	11.8757	9.90531	10.3464	12.1929	11.7143	11.6992	12.7787	12.5574	12.5892	12.8433	12.9761	13.3481	13.254	11.8113	12.3975	11.9294	13.3213	11.9604	10.7101	11.3069	11.7345	13.9032	13.3383	13.0911	12.5012	13.1075	12.5839	13.7662
BPSL0382	413225	414073	-	0.713	282	-	0	hypothetical protein	Cell cycle control, mitosis and meiosis genes	Cell envelope	12.5155	13.3059	13.0921	12.3955	12.7744	12.9819	12.3233	12.1452	12.6238	11.2497	11.9567	11.812	10.1393	10.544	11.5065	11.2954	11.2412	11.905	12.0392	11.7545	12.3091	12.046	12.1256	12.2509	11.2299	11.8679	11.2226	12.3235	11.9429	10.5075	11.0263	11.6771	13.6536	13.1275	13.0885	11.8059	12.9605	12.0208	13.3575
BPSL0383	414152	415936	-	0.683	594	argS	0	arginyl-tRNA synthetase	Translation genes	Macromolecule biosynthesis/modification	10.6418	11.207	11.1831	10.7142	11.1965	11.6972	11.1862	10.9429	11.6305	10.4837	10.8884	10.3958	9.65038	9.884	10.1993	10.1533	10.0345	10.9326	11.2379	10.9281	11.4196	10.8401	10.993	11.3511	10.5227	10.6698	10.6642	11.0228	11.0841	10.1557	10.5479	10.6478	12.5443	12.1782	11.9477	11.1218	11.6505	11.1846	12.0728
BPSL0384	416139	416462	+	0.645	107	-	0	hypothetical protein	Translation genes	Conserved hypothetical proteins	15.6221	15.7107	15.4757	14.4179	14.56	15.1582	13.8366	14.2633	14.1481	13.0443	12.6804	12.0723	10.1766	10.7385	12.3208	11.9233	11.7482	13.7223	13.6365	13.422	13.9718	14.3702	14.2769	14.4598	13.3413	14.0572	13.4173	14.53	12.916	12.5134	13.777	13.6353	14.4227	14.1667	15.7698	14.4417	14.5827	13.6127	15.6632
BPSL0385	416706	419408	-	0.658	900	metH1	0	putative 5-methyltetrahydrofolate--homocysteine methyltransferase	Amino acid transport and metabolism genes	Amino acid biosynthesis	11.2954	12.505	12.2085	11.1329	11.8172	11.8153	11.1925	11.3669	12.0854	11.2816	11.0099	10.8118	9.76277	9.91333	10.5061	10.364	10.1737	11.4088	11.6417	11.5175	11.9751	11.5976	11.7195	11.6207	10.8803	11.3717	10.8643	11.7779	11.9363	10.3455	10.6524	10.9134	12.5588	12.269	11.4073	11.4276	11.1707	11.1878	11.2984
BPSL0386	419469	420548	-	0.689	359	metH2	0	putative 5-methyltetrahydrofolate--homocysteine methyltransferase	Amino acid transport and metabolism genes	Amino acid biosynthesis	10.7234	11.6295	11.7396	10.9675	11.316	11.389	11.0527	11.0849	11.9262	11.0695	10.858	10.648	9.7966	10.0117	10.2649	10.1394	9.9085	11.2699	11.2034	11.2038	11.5565	10.8033	10.6543	10.6432	10.2521	10.5743	10.2134	10.8223	11.1434	9.9637	10.2188	10.2463	11.9249	11.4959	11.1092	10.9156	11.0497	10.5692	11.05
BPSL0387	420737	420994	-	0.597	85	-	0	hypothetical protein	Not in COGs genes	Conserved hypothetical proteins	16.1216	16.569	16.4175	16.3169	15.4479	13.4361	13.5023	13.0937	12.5465	11.9246	14.0726	12.5388	11.0307	12.4582	12.1544	12.8661	12.1117	13.0539	13.0772	13.2923	13.724	12.7912	13.0972	12.5954	11.8262	12.4628	12.1341	13.1578	13.1127	13.4265	12.8518	11.8818	14.156	12.4771	13.2092	13.3745	14.9484	13.0963	15.9403
BPSL0388	421177	422445	-	0.72	422	-	0	hypothetical protein	Not in COGs genes	Cell envelope	11.3598	11.6185	11.302	10.9305	10.5974	10.2084	9.87701	9.89141	9.71165	9.88212	9.74033	10.0534	9.78869	9.77687	9.94663	9.74532	9.79255	9.78626	9.86513	9.80377	10.0812	10.2351	10.1395	10.1093	9.85043	10.0499	9.8258	10.0754	9.87619	9.91539	10.0531	9.84788	10.6522	10.4781	10.8372	9.85815	10.3198	9.68157	10.608
BPSL0389	422575	423438	-	0.715	287	-	0	IclR family regulatory protein	Transcription genes	Regulators families	11.7067	10.8179	10.9353	9.94015	10.2138	10.291	10.1393	9.57871	9.6614	9.76016	9.7937	9.81154	9.75355	9.73746	9.90453	9.97315	9.89431	9.47009	9.75421	9.51688	9.85258	10.4367	10.4517	10.1688	9.85173	10.4022	9.8358	10.5351	9.91835	9.90979	9.8532	10.0557	10.7492	10.1929	10.6529	10.1382	10.4611	9.67808	10.5993
BPSL0390	423548	424540	+	0.694	330	-	0	fumarylacetoacetate (FAA) hydrolase family protein	Secondary metabolites biosynthesis, transport and catabolism genes	Putative assignment	11.379	11.7988	11.6362	10.8875	11.3801	11.5425	10.7083	10.5408	10.8675	10.3712	10.9431	10.3669	9.84299	9.98837	10.5936	10.44	10.3678	11.0251	11.0931	10.9374	11.2361	11.1207	11.0393	11.1204	10.4372	10.8038	10.5829	11.2688	10.6187	10.2521	10.4303	10.8783	12.2464	11.6812	12.0766	11.1679	11.7702	10.9983	12.2651
BPSL0391	424759	425586	+	0.704	275	-	0	enoyl-CoA hydratase	Lipid transport and metabolism genes	Putative assignment	12.5177	12.1988	11.9221	11.4728	11.1829	11.4227	11.1974	10.5962	10.9226	10.4919	11.9654	11.0688	9.76389	9.92516	10.961	10.6158	10.5124	10.8	10.6665	10.738	10.8391	11.1439	11.0972	10.9135	10.4588	10.8591	10.4691	11.4152	10.9529	10.494	10.386	10.9541	12.1525	11.7189	11.222	11.1647	11.1823	11.5265	11.5072
BPSL0392	425676	426467	+	0.745	263	-	0	hypothetical protein	Not in COGs genes	Conserved hypothetical proteins	13.4103	12.9942	12.7288	12.3189	12.2361	11.9891	11.6262	11.3541	11.55	10.9693	11.6419	11.0082	9.72936	9.83828	11.4142	11.2767	11.1162	11.3999	11.4549	11.3822	11.6909	12.0455	12.1822	11.8368	11.1833	11.9578	11.2225	12.2522	12.0123	11.3114	11.1066	11.9772	13.0107	12.3146	12.0283	11.5966	12.0033	11.3611	12.3138
BPSL0393	426504	427748	+	0.714	414	-	0	putative patatin-like phospholipase	General function prediction only genes	Putative assignment	11.9124	11.7968	11.7852	10.5417	10.6007	10.5981	10.634	9.98508	10.1873	10.2478	10.3763	10.4887	9.67324	9.63974	9.87015	9.91888	9.88919	9.96149	10.1812	10.026	10.366	10.9104	10.7061	10.2562	9.9408	10.6294	10.0097	10.8785	10.4331	10.3744	10.3349	10.3293	11.4692	11.0853	11.4542	10.9264	10.954	10.4932	11.1998
BPSL0394	428396	429271	+	0.637	291	-	0	hypothetical protein	Not in COGs genes	Conserved hypothetical proteins	12.5209	14.2635	14.4848	13.0184	13.9247	13.2669	13.0807	13.447	14.0701	13.5034	13.0367	11.7134	9.96237	11.1154	11.0829	11.022	10.7899	13.5285	13.8368	13.6577	14.4205	12.5518	12.9653	13.2371	12.2206	12.4003	12.243	12.6059	13.8659	11.601	12.1273	12.7004	14.1475	13.9902	14.2254	13.118	13.5744	12.5544	13.8679
BPSL0395	429412	429897	+	0.677	161	-	0	putative cytidylyltransferase	Cell wall/membrane biogenesis genes	Putative assignment	10.7735	11.6024	12.1077	10.2634	11.0221	10.9056	10.1798	10.3472	10.6376	10.1793	10.3898	10.1388	9.76567	9.66189	9.86562	10.0229	9.78617	10.8358	10.9144	10.7168	11.344	10.3876	10.347	10.4217	9.99898	10.2475	9.89478	10.1438	10.4606	10.1101	9.93303	9.85631	11.2559	11.4762	11.4444	10.6329	10.8623	10.0917	10.7396
BPSL0396	429943	430365	-	0.775	140	-	0	hypothetical protein	Not in COGs genes	Cell envelope	10.651	10.4778	10.3407	10.229	10.3304	10.2915	10.2449	9.95435	10.3907	10.073	9.83344	10.0235	9.88908	9.71027	9.8696	9.68115	9.74982	9.91092	10.0405	9.97927	10.4335	10.5749	10.4103	10.3049	9.98235	10.3045	10.0009	10.2822	10.669	9.88312	10.1338	10.0645	10.0396	9.85604	10.6081	9.88103	10.082	9.95725	10.4048
BPSL0397	430475	431254	-	0.728	259	-	0	Bordetella pertussis Bvg accessory factor family protein	Transcription genes	Cofactor/carriers biosynthesis	10.8217	10.4171	10.7408	9.91264	9.8504	10.398	10.4051	9.92572	10.0551	9.82387	9.88379	9.93424	9.62782	9.613	9.64808	9.6849	9.72438	9.80784	9.94866	9.9261	10.0748	10.8184	10.6031	10.3422	10.0195	10.4626	9.93683	10.8392	10.3089	9.89708	9.88876	10.1688	9.88594	9.65621	10.249	10.203	10.0583	10.0743	10.3513
BPSL0398	431251	432210	-	0.773	319	-	0	biotin--protein ligase	Coenzyme transport and metabolism genes	Putative assignment	11.5807	11.3283	11.1604	10.4524	10.4407	10.5592	10.3519	10.3549	10.3505	9.86096	9.91947	9.8221	9.54845	9.50317	9.95884	10.0636	9.87902	10.0837	10.228	10.1548	10.4042	10.8117	10.9161	10.6547	10.2201	10.8105	10.0479	10.8493	10.8538	10.0924	10.167	10.4209	10.2336	10.1018	10.7312	10.5717	10.4396	10.1416	10.7876
BPSL0399	432591	433478	-	0.765	295	-	0	hypothetical protein	General function prediction only genes	Cell envelope	9.26193	9.00016	8.97527	8.97373	8.85661	9.34668	9.44977	8.9396	8.66187	9.19831	9.29119	9.39749	9.6632	9.52656	9.40324	9.55943	9.55507	8.97259	9.03426	8.99039	8.85517	10.1305	10.7277	10.3055	10.1869	10.4493	9.84989	9.54423	9.04731	9.44753	9.382	9.46938	9.1591	9.17849	9.44012	9.31113	9.43145	9.35242	9.30354
BPSL0400	433552	435612	-	0.674	686	cpdB	0	putative 2',3'-cyclic-nucleotide 2'-phosphodiesterase precursor	Nucleotide transport and metabolism genes	Cell envelope	9.63447	9.74874	9.44971	9.32107	9.29973	9.87061	9.55843	9.26114	8.84718	9.32502	9.48609	9.7137	9.88096	9.71251	9.8774	9.70938	9.69842	9.17998	9.11702	9.13896	8.94658	11.121	12.3434	11.8973	11.0975	11.6235	10.4151	10.2236	9.47632	9.44858	9.36316	9.51438	9.6043	9.65132	9.49515	9.76413	9.47177	9.56122	9.38559
BPSL0401	435878	437002	+	0.7	374	-	0	hypothetical protein	Secondary metabolites biosynthesis, transport and catabolism genes	Cell envelope	11.2112	11.1997	11.1133	10.362	10.6053	11.26	10.5536	10.471	10.5647	10.0735	10.1602	10.2379	9.82868	9.81691	9.94287	9.85786	9.86783	10.214	10.4514	10.3274	10.5138	11.083	10.9207	10.7728	10.2513	10.5991	10.2371	10.9911	10.5424	9.94102	10.1469	10.3375	10.8264	10.6394	11.4239	10.8449	10.72	10.4051	11.2197
BPSL0402	436999	437841	+	0.696	280	-	0	ABC transporter system ATP-binding protein	Secondary metabolites biosynthesis, transport and catabolism genes	Transport / Binding proteins	10.8808	10.9429	11.058	10.295	10.5447	11.1961	10.4923	10.677	10.7691	10.3211	10.0193	10.3407	9.69301	9.60816	10.0136	9.83734	9.86396	10.3213	10.4733	10.4484	10.6024	10.8406	10.875	10.4523	10.2422	10.5554	10.1169	10.8199	10.7551	9.84091	9.89076	10.1356	11.1908	10.8121	11.34	10.6685	10.5569	10.317	10.9666
BPSL0403	437865	438794	+	0.693	309	-	0	mce related protein	Secondary metabolites biosynthesis, transport and catabolism genes	Conserved hypothetical proteins	12.1008	12.5778	12.5037	11.1608	11.4509	12.1105	11.8929	11.4886	11.5599	10.8262	10.6177	10.7243	9.9196	9.77472	10.2426	9.97121	10.0658	11.4827	11.1135	11.2373	11.4072	11.9907	12.2177	11.8176	11.0299	11.7827	11.0046	12.4394	11.1038	10.489	10.506	10.8981	11.6152	11.1472	11.7654	11.1427	11.6258	10.9802	11.8395
BPSL0404	438828	439451	+	0.76	207	-	0	putative lipoprotein	Not in COGs genes	Cell envelope	11.3146	11.2183	11.2541	9.8323	9.91254	11.9394	10.4926	10.6672	9.70183	9.72774	10.0864	10.3021	9.61326	9.54514	10.1131	9.82832	9.94559	10.4511	10.3594	10.2775	10.4078	11.0322	11.4278	11.0994	10.237	10.6737	10.2977	11.5384	10.1791	9.71536	9.98364	10.1242	11.2346	10.6245	11.132	10.2966	10.7371	10.4727	11.0301
BPSL0405	439483	440694	+	0.747	403	-	0	hypothetical protein	Not in COGs genes	Cell envelope	10.7599	10.6432	10.579	9.80864	9.84307	10.5501	9.92489	9.77567	9.73339	9.65274	9.80806	9.94456	9.71139	9.67061	9.62777	9.59862	9.62104	9.5361	9.56008	9.51085	9.71173	10.2194	10.4194	10.2303	9.86145	10.2497	9.9047	10.3367	9.58075	9.61918	9.73466	9.90342	10.5574	10.1352	10.8433	10.2051	10.4523	9.93704	10.3815
BPSL0406	440800	441129	+	0.633	109	-	0	putative ferredoxin	Energy production and conversion genes	Energy metabolism - carbon	12.4495	12.5012	12.6792	11.7705	12.1504	10.9013	11.1972	11.6721	12.4243	11.854	11.1063	10.5971	9.90356	10.1375	10.0948	10.043	9.90765	11.6326	11.0944	11.4419	11.4329	11.5177	11.4868	11.486	10.6525	11.0122	10.6499	11.2853	11.9861	10.7308	11.4468	10.7431	11.4411	11.2172	11.4495	11.0555	11.1156	11.0985	11.3809
BPSL0407	441177	441821	+	0.69	214	-	0	hypothetical protein	General function prediction only genes	Conserved hypothetical proteins	12.3227	12.6549	12.4561	11.7458	12.3639	11.3353	11.0923	11.2843	11.8857	11.106	10.6648	10.4422	9.84558	9.98697	10.1475	10.2375	10.0704	11.5147	11.7108	11.6674	11.9756	11.7025	11.6063	11.2635	10.8316	11.3948	10.6995	11.7853	11.9043	10.8549	11.2232	11.2449	11.4091	11.0589	11.5097	11.7442	11.1032	11.0615	11.2396
BPSL0408	442663	443874	+	0.669	403	-	0	penicillin-binding protein 6	Cell wall/membrane biogenesis genes	Cell envelope	11.1689	12.5158	12.4626	10.7656	11.8186	12.3969	11.5795	11.7041	12.4683	10.931	10.8989	10.6256	9.67806	9.94328	10.37	10.2342	10.1851	11.6368	11.4464	11.4709	11.8677	11.7104	11.5689	11.6886	10.8187	11.4247	10.6403	11.7761	10.9186	10.275	10.5336	10.6558	11.9318	11.6371	12.3329	12.0254	11.4985	11.2542	11.9195
BPSL0409	443964	444911	+	0.696	315	-	0	putative D-amino acid aminotransferase	Coenzyme transport and metabolism genes	Central/Intermediary metabolism	12.3612	12.4085	12.2498	11.0099	12.0031	12.6376	11.6147	11.8354	12.6087	11.0666	11.0963	10.6021	9.70842	9.80134	10.2764	10.1273	9.97163	11.6844	11.9398	11.6451	12.155	12.0286	11.9756	12.2809	11.4528	11.6706	11.2111	12.2293	12.1083	10.5423	10.7061	11.0217	12.0832	12.057	13.1699	11.9507	12.471	11.2985	12.4339
BPSL0410	444908	445216	+	0.618	102	-	0	hypothetical protein	Function unknown genes	Conserved hypothetical proteins	13.7261	13.3231	13.023	12.4648	12.887	13.5413	12.7736	12.2832	12.7178	11.4378	11.4238	11.3274	9.84665	10.128	10.2813	10.2524	10.1918	12.3041	12.4723	12.212	12.7076	13.0009	13.2436	13.2134	11.8828	12.9811	12.052	13.4451	12.4257	11.4853	11.5634	11.612	12.9877	12.3808	13.39	12.6577	13.113	11.9851	12.907
BPSL0411	445227	446192	-	0.713	321	-	0	LysR family regulatory protein	Transcription genes	Regulators families	10.307	10.239	10.0752	9.67795	10.2069	10.5712	9.95153	9.48536	9.62105	9.74097	9.79416	10.0507	9.62095	9.51891	9.60328	9.74029	9.52542	9.36183	9.40544	9.44848	9.41338	10.1204	9.99523	9.87481	9.7303	9.97283	9.75546	10.2764	9.838	9.86864	9.83229	9.7733	10.469	10.2209	10.6861	10.3243	10.2939	10.272	11.22
BPSL0412	446293	446619	+	0.713	108	-	0	hypothetical protein	Not in COGs genes	Hypothetical proteins	10.1791	10.4056	10.2872	9.50855	10.2899	9.7585	9.66696	9.10086	8.91112	9.55278	10.0387	10.0275	9.61079	9.59004	9.92127	9.57537	9.68662	9.23377	9.14841	9.11903	9.12537	12.2177	10.9889	9.69229	9.78039	10.8932	9.80693	12.5659	10.8662	10.052	9.84029	10.0993	10.039	9.75426	11.1052	10.0519	10.1567	10.3811	10.5588
BPSL0413	446775	447452	+	0.68	225	lipB	0	lipoyltransferase	Coenzyme transport and metabolism genes	Macromolecule biosynthesis/modification	12.7971	13.4711	13.9467	11.9816	13.2548	12.0734	12.0817	12.0569	13.0328	12.3689	12.0279	10.9315	10.0697	10.4726	10.4169	10.5991	10.0817	12.6493	12.5239	12.6257	12.5357	12.4864	12.4769	12.2203	11.3723	12.0982	11.31	12.7253	12.6596	11.6915	12.2678	11.5382	12.7134	12.1169	12.9786	12.0727	12.0338	11.2768	12.8953
BPSL0414	447445	448434	+	0.661	329	lipA	0	lipoyl synthase	Coenzyme transport and metabolism genes	Cofactor/carriers biosynthesis	12.4264	13.32	13.8635	11.9537	13.0615	12.3854	12.4706	11.9947	12.7515	12.5924	12.1337	11.265	9.75849	10.4345	10.9166	10.6101	10.636	12.3643	12.4396	12.294	12.9088	12.1702	12.0518	11.8735	11.1143	11.73	11.1056	12.3355	13.019	11.4211	11.9284	11.4079	13.0197	12.5166	12.5478	11.8449	12.266	11.496	12.6392
BPSL0415	448619	448993	-	0.737	-	-	0	Probable gene remnant. Similar to the C-terminal regions of Rhizobium meliloti probable quinone oxidoreductase ra0019 or sma0041 SWALL:Q931C5 (EMBL:AE007197) (307 aa) fasta scores: E(): 4.4e-23, 53.22% id in 124 aa, and Pasteurella multocida hypothetical protein PM1940 SWALL:Q9CJQ4 (EMBL:AE006230) (236 aa) fasta scores: E(): 3.3e-17, 47.54% id in 122 aa	Not in COGs genes	Conserved hypothetical proteins	10.2356	9.95976	10.058	9.49276	9.66849	9.68586	9.63558	9.27738	9.24979	9.47655	9.42652	9.6257	9.64581	9.60787	9.47457	9.54744	9.60908	9.20029	9.19778	9.25202	9.29923	9.59398	9.74314	9.75536	9.61299	9.6307	9.59295	9.62103	9.46062	9.63792	9.77888	9.72101	9.47599	9.37596	9.65428	9.82101	9.50206	9.54422	9.58378
BPSL0416	449010	450893	-	0.737	627	-	0	family T3 non-peptidase homologue	Amino acid transport and metabolism genes	Putative assignment	10.436	9.96423	10.1332	9.61141	9.63508	9.68912	9.5929	9.07454	9.11594	9.51566	9.5056	9.40217	9.65832	9.53522	9.69758	9.61719	9.66687	9.36693	9.51778	9.32669	9.403	9.52232	9.48035	9.50432	9.51286	9.51217	9.49252	9.55924	9.51058	9.72178	9.57575	9.5939	9.41394	9.47489	9.37701	9.56517	9.44316	9.44031	9.40478
BPSL0417	451783	452124	+	0.719	113	-	0	hypothetical protein	Function unknown genes	Cell envelope	10.5894	10.4325	10.6104	9.773	10.1772	9.54298	9.58719	9.56349	9.48441	9.79731	9.44112	9.71625	9.7777	9.78923	9.66261	9.49238	9.63671	9.63697	9.51027	9.40227	9.39189	9.90153	9.56917	9.73027	9.60239	9.6871	9.59448	9.84723	9.42798	9.68173	9.84852	9.81796	9.30158	9.24001	9.45145	9.84512	9.48728	9.48294	9.40728
BPSL0418	452345	453247	-	0.679	300	-	0	LysR family regulatory protein	Transcription genes	Regulators families	9.33157	9.32888	9.53863	9.30539	9.2591	9.59058	9.44988	9.19689	9.0524	9.55385	9.39475	9.34294	9.56938	9.5812	9.65868	9.55457	9.55399	9.21668	9.17901	9.12874	9.03101	9.32056	9.22001	9.11289	9.34092	9.32494	9.38653	9.28395	9.05473	9.7604	9.62519	9.42813	9.4337	9.40018	9.33435	9.33693	9.36289	9.6215	9.65276
BPSL0419	453402	455528	+	0.728	708	-	0	putative trifunctional protein [includes: enoyl-CoA hydratase; 3,2-trans-enoyl-CoA isomerase; 3-hydroxyacyl-CoA dehydrogenase	Lipid transport and metabolism genes	Small molecules degradation	10.2527	10.3622	10.1523	9.42766	9.72727	10.6881	10.9243	9.50288	9.17123	9.52503	10.2642	9.96755	9.54342	9.59735	10.0943	10.1543	10.052	9.1269	9.22357	9.09501	9.05167	9.62332	9.48793	9.45319	9.46034	9.52434	9.49757	9.5895	10.0644	9.70197	9.57718	9.80977	11.1259	10.8596	9.92089	11.1306	9.89881	11.0178	10.2013
BPSL0420	455583	456791	+	0.675	402	-	0	hypothetical protein	Lipid transport and metabolism genes	Small molecules degradation	10.0264	10.6611	10.4516	9.77701	9.78493	10.3641	10.488	9.40556	9.18643	9.54768	10.1669	10.0833	9.72092	9.61459	9.89564	10.0621	9.78574	9.11001	9.16515	9.16086	9.02778	9.45105	9.40676	9.43977	9.51795	9.59974	9.56303	9.67354	10.1639	9.74613	9.70213	9.93169	11.4384	10.8866	9.56774	10.6236	9.89423	10.7109	9.99823
BPSL0421	456801	457931	+	0.724	376	-	0	hypothetical protein	Lipid transport and metabolism genes	Small molecules degradation	12.0527	12.0995	11.4915	10.4491	10.9133	10.8938	10.8966	10.0734	10.5713	9.81538	9.92504	9.77167	9.55891	9.52805	10.1633	10.1172	10.0857	9.753	9.61611	9.69417	9.50474	10.2685	10.0059	10.3786	10.2955	10.1451	9.91034	10.0876	9.91066	9.60564	9.60912	10.6517	10.8843	10.3256	9.69845	11.0018	9.60999	10.9079	9.75867
BPSL0422	457957	459162	+	0.727	401	-	0	CAIB/BAIF family protein	Energy production and conversion genes	Putative assignment	12.5983	12.9558	12.4987	11.2145	11.2635	10.8282	10.8583	10.1276	10.4411	10.2831	10.1656	10.0107	9.8507	9.70057	10.1304	10.1855	9.99715	9.88246	9.59314	9.72929	9.45718	10.3456	9.98035	10.3971	10.3443	10.0577	9.99623	10.0984	10.4312	9.89605	9.82432	11.2592	10.8996	10.323	10.0572	11.4632	9.91228	11.1815	9.97124
BPSL0423	459603	459908	+	0.677	101	-	0	hypothetical protein	Function unknown genes	Cell envelope	9.96584	10.2391	9.64117	9.16436	9.13679	9.31191	9.29574	8.86889	8.90768	9.29076	9.62516	9.7586	9.46784	9.37727	9.61253	9.57607	9.39668	8.79672	8.76063	8.81736	8.50835	9.28843	9.16341	9.27555	9.44508	9.28041	9.4174	9.07335	9.07005	9.33167	9.45552	9.71063	9.1948	9.28989	9.43595	10.2403	9.54359	10.2754	9.53376
BPSL0424	459920	461635	+	0.694	571	actP	0	acetate permease	General function prediction only genes	Transport / Binding proteins	10.414	10.662	10.6483	9.5818	9.40507	9.53671	9.51177	8.96035	8.97592	9.49407	9.48331	9.71483	9.87661	9.64655	9.62177	9.54082	9.59317	9.05676	9.06258	8.97187	8.78949	9.28655	9.25141	9.37872	9.43078	9.29502	9.50573	9.19758	9.46646	9.50137	9.43437	9.66362	9.15594	9.27525	9.48139	10.2736	9.4274	9.73475	9.38202
BPSL0425	462003	463289	+	0.656	428	dctA	0	C4-dicarboxylate transport protein	Energy production and conversion genes	Transport / Binding proteins	10.8035	11.4081	12.3936	10.6196	9.96281	11.2019	10.4103	10.4432	10.4202	9.45819	11.2537	10.6555	9.6286	11.3829	9.78789	9.60349	9.77895	11.4157	12.2756	11.7308	12.8244	10.447	10.476	11.8487	10.2642	10.5486	10.0672	10.4104	10.6558	9.60082	10.1247	9.47575	10.0195	10.5819	11.4065	10.609	10.4024	10.4859	9.88124
BPSL0426	463292	465325	+	0.714	677	dctB	0	C4-dicarboxylate transport sensor protein	Signal transduction mechanisms genes	Transport / Binding proteins	10.6509	11.0798	10.9351	9.74807	10.0128	10.9512	10.3797	9.78466	9.58508	10.0097	10.3053	10.1779	9.68684	10.2622	9.76413	9.75113	9.69225	10.2527	10.7773	10.237	11.1058	10.1727	10.3569	10.8195	10.099	10.1438	9.98393	10.3445	10.359	10.0052	10.2688	10.1411	10.5771	10.6362	11.2097	10.393	10.6701	10.1797	11.0013
BPSL0427	465374	466729	+	0.698	451	dctD	0	C4-dicarboxylate transport transcriptional regulatory protein	Signal transduction mechanisms genes	Transport / Binding proteins	11.0528	11.2353	11.0099	10.3126	10.337	10.7518	10.4805	9.93652	10.0827	10.1932	10.202	10.0254	9.58366	9.8303	9.68757	9.69791	9.68747	10.5115	10.8483	10.5075	11.1784	10.6235	10.6248	10.7066	10.1461	10.5602	9.97463	10.6998	10.6007	10.2585	10.3762	10.4853	10.4628	10.306	10.6988	10.4159	10.4079	10.1166	10.5874
BPSL0428	466845	467381	-	0.639	178	-	0	hypothetical protein	Energy production and conversion genes	Cell envelope	12.7247	13.355	13.1519	11.5034	12.5377	12.1364	12.3505	11.6487	12.2705	12.1093	11.5994	11.6474	9.90221	10.1878	10.798	10.3736	10.3442	11.7622	12.2043	11.7237	12.3735	12.1222	12.1951	11.8839	10.7836	12.0376	10.9475	12.0935	13.0318	12.2121	12.9715	11.8018	12.3251	12.3108	12.3508	11.8669	12.0506	11.236	12.6807
BPSL0429	467674	468264	+	0.717	196	-	0	hypothetical protein	Not in COGs genes	Conserved hypothetical proteins	9.8606	9.94269	9.50349	9.53967	9.65544	9.94081	9.67315	9.64113	10.0658	9.81817	9.59357	9.55404	9.46346	9.48152	9.54274	9.56956	9.54194	10.077	9.69797	9.79666	9.89273	9.8303	9.76911	9.67882	9.60836	9.81157	9.68042	9.86094	9.97363	9.73954	10.0927	9.54363	9.55167	9.47202	10.2096	9.92562	9.98745	9.65604	10.1699
BPSL0430	468950	469729	-	0.694	259	-	0	putative thioesterase	Secondary metabolites biosynthesis, transport and catabolism genes	Putative assignment	12.033	12.2996	12.154	12.5686	12.6416	11.4285	11.6003	11.954	12.2599	11.0068	11.1594	11.3736	9.75126	10	10.5073	10.4177	10.3452	12.4111	12.2562	12.1625	12.6581	12.4317	12.2297	12.1464	11.2025	12.0381	11.0107	12.7342	11.7412	11.6894	11.8327	10.5449	11.9914	11.6492	11.4982	11.3713	11.4818	11.4836	11.9836
BPSL0431	470210	470674	+	0.69	154	-	0	acetyltransferase (GNAT) family protein	General function prediction only genes	Putative assignment	10.8389	10.7406	10.6377	10.8523	11.0741	9.6082	9.77741	9.45271	9.3996	10.3168	10.4094	10.1332	9.82888	9.85593	9.55566	9.55101	9.67172	10.2736	10.4398	10.3337	10.53	10.1274	10.056	9.89438	9.79177	9.96437	9.77116	10.1049	10.3227	10.5284	10.4798	10.1471	10.386	10.1805	10.3588	10.0315	10.2103	10.2379	10.0036
BPSL0432	471119	472705	-	0.751	528	-	0	putative magnesium chelatase subunit	Posttranslational modification, protein turnover, chaperones genes	Putative assignment	9.88936	10.0153	9.89212	9.65085	9.80124	9.81791	9.80292	9.42542	9.20068	9.38607	9.72338	10.0426	9.68202	9.72939	9.80275	9.76384	9.68241	9.70042	9.69244	9.7699	9.79901	9.97598	9.785	9.78856	9.64129	9.7805	9.59834	9.72002	9.42947	9.50536	9.57305	9.70168	10.2675	9.93277	10.0352	9.70936	9.58378	9.57162	9.80682
BPSL0433	472843	473094	-	0.623	83	-	0	hypothetical protein	Function unknown genes	Conserved hypothetical proteins	14.0597	13.6165	13.6678	12.877	12.6168	12.2682	12.5104	12.1105	12.7699	12.6624	11.7666	10.7612	9.89413	10.139	10.6275	11.0457	10.3187	13.0839	13.3399	13.2649	13.6163	11.9569	12.2504	12.1867	11.2285	11.705	11.1588	12.3512	12.6971	11.6036	12.7487	12.3737	12.6393	11.8997	11.4551	11.6588	11.7291	10.8672	12.4352
BPSL0434	473463	473801	+	0.631	112	glnB1	0	nitrogen regulatory protein P-II 1	Amino acid transport and metabolism genes	Other regulators	9.856	10.2641	10.2728	16.2848	15.4055	9.31998	9.41612	10.2216	9.09974	10.097	9.22445	9.39506	9.61673	9.62523	9.47873	9.51028	9.46061	9.20262	9.59043	9.12347	9.81033	9.22397	9.07083	9.35615	9.42591	9.31243	9.39925	9.26113	9.68177	9.73166	9.92813	9.4613	9.09587	9.07661	9.10125	9.24589	9.25389	9.43495	9.2868
BPSL0435	473849	475336	+	0.7	495	-	0	ammonium transporter family protein	Inorganic ion transport and metabolism genes	Transport / Binding proteins	9.44105	9.74397	9.82621	16.2411	14.6127	9.50618	9.46585	9.75369	9.4294	9.74489	9.45351	9.58464	9.80595	9.61248	9.63924	9.53302	9.59541	9.30945	9.76427	9.33933	9.85524	9.35174	9.27778	9.4192	9.48916	9.364	9.44273	9.39077	9.55315	9.64623	9.66468	9.59018	9.21827	9.23271	9.45862	9.48909	9.38619	9.50687	9.43341
BPSL0436	475712	477040	+	0.651	442	gshA	0	glutamate--cysteine ligase	Lipid transport and metabolism genes	Cofactor/carriers biosynthesis	11.1643	12.1115	12.161	11.6721	12.3495	11.4317	11.3829	11.8314	12.9543	13.0114	11.1249	10.599	9.72644	9.84145	10.3452	10.2394	9.9978	12.0009	12.0304	11.8534	12.2418	11.4277	11.3786	11.4364	10.8877	10.9617	10.9163	11.7193	12.8835	11.4188	11.6764	12.3545	12.0773	11.215	11.3106	11.3296	11.5922	11.3256	13.1692
BPSL0437	477068	478024	+	0.684	318	gshB	0	glutathione synthetase	Coenzyme transport and metabolism genes	Cofactor/carriers biosynthesis	11.2842	12.3365	12.0664	11.7771	12.4844	11.1492	11.3373	11.0809	11.9673	11.998	10.6869	10.4109	9.64845	9.79798	10.0366	10.0138	9.88476	11.4428	11.5976	11.3043	11.9409	11.4714	11.3192	11.1806	10.542	11.0243	10.6812	11.7274	12.323	11.2582	11.2834	11.5584	11.7106	10.92	11.2282	11.2022	11.4348	11.0923	12.9402
BPSL0438	478197	478670	+	0.705	157	-	0	sugar transport PTS system IIa component	Carbohydrate transport and metabolism genes	Transport / Binding proteins	12.6528	13.4205	13.7098	12.5011	13.4213	12.8969	12.5598	12.5296	13.1949	12.9457	12.3653	11.7691	9.86969	10.5612	11.1443	10.7298	11.0049	13.2265	13.0552	12.818	13.2594	12.3638	12.3744	11.9825	11.5451	12.1535	11.6514	12.5986	13.2026	12.3332	12.5565	12.308	14.2453	13.9093	13.4351	12.3999	12.8893	11.8204	13.1864
BPSL0439	478747	479016	+	0.622	89	ptsH	0	phosphocarrier protein HPr	Carbohydrate transport and metabolism genes	Transport / Binding proteins	11.4942	12.6287	12.8162	11.0414	12.1221	11.4136	10.8686	11.486	11.935	11.7327	10.6783	10.5145	9.73095	10.1067	10.1977	10.0166	10.0221	11.529	11.4877	11.339	11.8003	10.7971	10.7662	10.7573	10.1201	10.5192	10.3586	10.7693	11.6186	10.8121	11.1495	10.6365	13.0917	12.7775	11.6886	11.0928	11.3635	10.263	11.4712
BPSL0440	479212	480984	+	0.678	590	-	0	putative phosphoenolpyruvate-protein phosphotransferase	Carbohydrate transport and metabolism genes	Transport / Binding proteins	12.5639	12.9542	13.2853	12.0755	11.9893	12.6151	13.1833	12.0401	11.8739	12.3246	11.767	11.5848	9.74533	9.93391	10.7846	10.6003	10.5509	11.817	11.5172	11.7199	11.714	12.402	12.4769	12.3303	11.5672	12.0839	11.5072	12.6537	11.6321	12.2597	11.7899	12.4405	12.4565	12.1661	12.1875	11.9817	12.147	11.9802	12.8301
BPSL0441	481272	482030	-	0.688	252	-	0	molybdopterin biosynthesis protein MoeB	Coenzyme transport and metabolism genes	Cofactor/carriers biosynthesis	11.6266	11.5837	11.469	10.5163	10.731	11.1709	11.0851	10.2174	10.0619	10.3484	11.7727	10.3504	9.77586	10.0727	10.1209	9.84097	9.88521	10.1691	10.0891	10.294	10.2922	11.0122	11.2113	11.0665	10.3767	10.5451	10.3547	11.4036	10.9139	10.9265	10.5211	10.85	11.2107	10.8307	12.0485	11.0775	11.6106	10.8087	11.7046
BPSL0442	482135	483709	-	0.662	524	-	0	C-terminal processing protease-3	Cell wall/membrane biogenesis genes	Cell envelope	12.4499	13.4956	13.691	12.6166	13.4255	12.8296	12.0977	13.0762	13.7868	12.4044	11.6315	10.8256	9.86034	10.5458	11.0431	10.9001	10.7126	13.1411	13.235	13.0896	13.6716	12.6131	12.5591	12.5319	11.6368	12.2163	11.6339	12.7609	12.6386	11.3206	11.7024	11.7565	13.6505	13.3995	13.3033	12.3842	12.6219	11.6206	12.7753
BPSL0443	483930	484679	-	0.671	249	gpmA	0	phosphoglyceromutase	Carbohydrate transport and metabolism genes	Energy metabolism - carbon	12.2379	12.759	13.1256	11.8728	12.422	13.6447	12.7037	12.2536	12.8015	12.4167	12.0027	11.1368	10.0144	10.3655	11.863	11.0816	11.3298	12.2942	12.2451	12.4466	12.6307	12.5828	12.6232	12.8254	11.7712	12.0421	11.766	12.7154	12.5422	11.5261	11.9917	11.8396	13.1986	12.6415	12.9357	12.5335	12.844	11.8292	13.2364
BPSL0444	484813	485220	+	0.691	135	-	0	hypothetical protein	Inorganic ion transport and metabolism genes	Cell envelope	12.0696	13.5392	13.1758	11.6663	13.1349	12.3077	12.0495	12.042	13.3691	13.1889	11.9043	10.8717	10.1033	11.3285	10.5022	10.4132	10.2474	12.488	12.1464	12.251	12.636	11.567	12.0156	11.9968	11.1719	11.6113	11.4661	11.5625	13.4114	12.5441	12.6896	12.3339	13.0593	12.9051	13.3575	12.6461	13.0493	11.9896	13.4165
BPSL0445	485232	485492	+	0.651	86	grxC	0	glutaredoxin 3	Posttranslational modification, protein turnover, chaperones genes	Cofactor/carriers biosynthesis	11.5088	12.7278	13.3254	11.6011	12.7974	13.2762	13.697	12.7289	13.3328	13.0033	12.2482	11.3375	9.83991	10.6166	10.387	10.2495	10.11	13.4027	13.2787	13.4098	13.5137	12.952	12.9171	13.1131	12.0661	12.2406	12.0695	13.2197	13.421	12.7046	12.9979	12.5131	13.2458	13.0606	13.2947	12.6544	13.119	12.4454	13.827
BPSL0446	485609	486088	+	0.627	159	secB	0	export protein SecB	Intracellular trafficking and secretion genes	Transport / Binding proteins	12.5318	13.6836	13.6373	12.3276	13.836	13.9855	13.5387	13.3066	13.4728	12.6573	12.8688	11.5822	10.0187	11.0364	11.5549	11.3533	11.0858	12.6205	12.5543	12.7672	13.008	12.6485	13.0316	13.3155	11.9673	12.4276	12.112	13.039	13.5792	11.8506	12.1419	12.4781	14.5748	14.1019	14.1102	12.8773	14.027	12.58	14.3767
BPSL0447	486114	487112	+	0.748	332	gpsA	0	NAD(P)H-dependent glycerol-3-phosphate dehydrogenase	Energy production and conversion genes	Macromolecule biosynthesis/modification	10.772	11.861	11.7161	10.1535	11.4957	12.5878	11.2922	11.1594	10.9367	10.1704	10.7452	10.4753	9.70855	9.78045	10.0626	10.1315	9.98599	10.8104	10.5951	10.6591	11.1671	10.6919	10.8515	11.1364	10.4529	10.8225	10.4122	11.3202	10.3856	10.069	10.3451	10.3247	12.2946	12.0223	12.7964	11.7452	12.0308	11.5124	12.4905
BPSL0448	487265	487798	+	0.71	177	-	0	Appr-1-p processing enzyme family protein	General function prediction only genes	Putative assignment	12.028	11.3222	11.2335	10.8622	11.0235	10.6677	10.3416	10.2122	10.3151	10.2572	9.9137	9.63041	9.80932	9.72435	9.75933	9.76728	9.79799	10.4641	10.651	10.4853	10.8582	10.6979	10.4064	10.178	10.0556	10.2877	9.83417	10.8985	10.6922	10.8788	10.401	10.3935	10.3048	10.3121	11.278	10.5941	10.6532	10.1552	11.1361
BPSL0449	488218	488688	-	0.688	156	-	0	SpoU rRNA methylase family protein	Translation genes	Conserved hypothetical proteins	9.94351	9.99119	9.97377	9.64237	10.1063	9.95812	9.72106	9.61952	10.1721	9.7255	10.0818	9.58067	9.52423	9.79766	9.52011	9.53568	9.52052	9.71008	9.78441	9.77927	9.94289	9.74521	9.65425	9.76678	9.56173	9.72594	9.6377	9.53673	10.0648	9.77626	9.64001	9.57099	9.81546	9.69975	10.0854	9.80199	9.85622	9.74706	9.74004
BPSL0450	488744	489472	-	0.737	242	-	0	hypothetical protein	General function prediction only genes	Conserved hypothetical proteins	9.40037	9.70296	9.6642	9.36505	9.68384	10.3825	10.0342	9.71906	10.1938	9.45291	9.64191	9.48076	9.57391	9.58399	9.46356	9.56658	9.5061	9.76628	9.51317	9.59013	9.64557	9.96152	9.83196	9.81479	9.64139	9.96382	9.65334	9.75884	9.83882	9.64249	9.6564	9.63086	9.75886	9.80109	10.807	9.9676	10.4637	10.0016	10.5243
BPSL0451	489595	490560	+	0.715	321	-	0	hypothetical protein	General function prediction only genes	Conserved hypothetical proteins	13.1164	13.518	13.497	10.5676	11.4074	12.4573	12.1762	11.2747	11.4498	12.1405	11.3089	10.4837	9.73997	9.86308	10.0018	10.0528	9.85648	11.1463	10.6778	11.0693	11.0255	12.2029	12.1103	12.0513	11.1133	12.0535	11.4956	11.9063	12.1637	10.6629	11.5575	12.2536	11.5932	11.4394	12.6205	12.5505	12.1304	11.5849	12.2835
BPSL0452	490758	491273	+	0.663	171	-	0	hypothetical protein	Function unknown genes	Cell envelope	13.8456	14.9123	14.9639	13.2204	13.9227	12.7494	12.9668	13.6416	14.4308	13.3003	12.3921	11.2283	9.87238	10.6266	10.2987	10.5884	10.1484	14.0262	13.851	14.0562	14.1929	13.0961	13.4125	13.4248	12.1529	13.0565	12.3217	13.1921	13.6978	11.1828	12.7402	13.0773	12.3493	12.4422	13.327	13.6716	12.6167	12.8701	12.9409
BPSL0453	491323	492900	+	0.66	525	-	0	putative cytochrome c oxidase	Energy production and conversion genes	Putative assignment	13.1485	14.5759	14.8221	12.3231	12.8924	13.5063	13.009	12.4884	12.4167	12.8067	12.4533	11.5631	9.73791	10.51	11.1226	11.002	10.7842	12.3194	12.5381	12.481	12.9151	12.6115	13.0791	13.0927	11.655	12.5228	12.2399	12.9174	13.4254	10.291	11.6129	12.7178	12.815	13.1325	12.8858	13.4459	12.5822	13.194	13.0315
BPSL0454	492944	494551	+	0.646	535	ctaD	0	cytochrome c oxidase polypeptide I	Energy production and conversion genes	Energy metabolism - carbon	14.0656	15.5188	14.9369	13.0938	13.2605	13.9043	13.2979	13.0439	12.9492	13.2668	12.3305	11.5647	9.84997	10.3519	11.3406	11.0907	10.8791	12.5473	12.5946	12.6615	13.0055	13.1886	13.5626	13.8432	12.5061	13.2663	13.0279	13.4233	13.8819	10.5199	11.9992	13.4099	13.7647	13.7633	13.4955	13.7219	13.4461	13.3693	13.4295
BPSL0455	494620	494760	+	0.582	46	-	0	hypothetical protein	Not in COGs genes	Cell envelope	13.8817	15.3766	14.827	12.0457	12.088	12.3985	12.1491	11.5713	12.0056	13.2416	11.3882	11.097	9.72517	10.1732	9.8995	9.95374	10.0857	10.9069	10.7594	11.0866	11.3439	12.5219	12.6078	12.7237	11.5401	12.6032	12.3753	12.45	13.1282	11.4256	12.9598	13.1394	12.7846	12.7171	12.3336	12.7386	12.6644	12.5185	12.5673
BPSL0456	494782	495387	+	0.654	201	-	0	cytochrome C oxidase assembly protein	Posttranslational modification, protein turnover, chaperones genes	Energy metabolism - carbon	14.1303	15.2477	14.9633	12.7014	12.8675	13.3598	13.1507	12.6387	13.094	13.3335	12.2986	11.305	9.64112	10.2069	10.2509	10.4518	10.0297	12.6726	12.3403	12.5493	12.7484	13.0964	13.5576	13.3393	12.0583	12.9578	12.6171	13.4095	13.6555	10.8505	12.5819	13.4305	13.3746	13.1288	13.3672	13.4818	13.2757	12.8259	13.5269
BPSL0457	495407	495607	+	0.662	66	-	0	hypothetical protein	Not in COGs genes	Cell envelope	14.8427	16.0087	15.3573	13.5995	14.0135	12.7227	12.8143	12.6412	13.3266	13.6191	12.5186	11.7405	9.83282	10.4181	10.5427	10.4885	10.4328	12.8191	12.4246	12.8137	12.9209	13.3424	13.6265	13.7727	12.4047	13.0553	12.8054	13.6146	13.481	10.6793	12.6709	13.504	13.3882	13.5128	13.3455	13.787	13.2778	13.4023	13.4944
BPSL0458a	495742	496599	+	0.646	285	-	0	putative cytochrome c oxidase subunit III	Energy production and conversion genes	Energy metabolism - carbon	9.89318	10.2223	10.5013	9.63479	10.1901	10.27	10.7199	10.7303	10.7416	10.2423	10.252	10.0784	9.49204	9.98078	9.58286	9.5832	9.57168	9.97283	9.90689	10.0337	9.96675	10.1835	10.2032	10.3453	10.1724	10.2054	10.2653	10.2852	10.2304	10.5198	10.9529	10.8847	10.3423	10.7006	12.546	11.0524	11.7905	10.7146	12.6135
BPSL0458	496759	496968	-	0.571	69	-	0	hypothetical protein	Not in COGs genes	Cell envelope	14.329	15.2984	15.2256	12.6463	13.158	14.212	13.3181	12.9392	12.9763	13.2142	12.4636	11.7646	9.72496	10.3513	10.9375	10.934	10.5902	12.3463	12.0783	12.4674	12.6195	13.1212	13.639	13.931	12.458	12.9733	12.9196	13.5667	13.5183	10.1071	11.9044	13.0754	13.29	13.0451	13.3324	13.7057	13.181	13.2327	13.802
BPSL0459	497056	497769	+	0.686	237	-	0	hypothetical protein	Function unknown genes	Cell envelope	12.5779	13.226	13.6371	11.2442	11.8419	12.1799	12.6811	11.6668	11.6998	10.6519	11.6995	11.2208	9.85833	9.96536	10.0655	10.0357	9.84065	11.4493	11.113	11.2879	11.3871	11.5753	11.6346	11.7194	11.0722	11.361	11.221	11.6205	11.1932	9.9381	10.5949	11.0617	11.8771	11.4818	12.3633	12.1101	11.8705	11.792	12.3178
BPSL0460	497831	498475	+	0.681	214	-	0	hypothetical protein	Posttranslational modification, protein turnover, chaperones genes	Cell envelope	12.2054	12.9531	12.9722	10.9982	11.4129	12.0039	12.2982	11.3545	11.3737	10.6985	11.33	11.045	9.6398	10.0304	9.75917	9.91157	9.9277	10.9097	10.5622	11.0736	11.0497	11.3155	11.3309	11.4286	10.8282	11.2791	11.0116	11.1224	10.8635	9.80675	10.8224	10.7541	11.5606	11.1215	11.9529	11.8299	11.7009	11.4321	12.2081
BPSL0461	498579	499628	+	0.692	349	-	0	putative cytochrome oxidase assembly protein	Posttranslational modification, protein turnover, chaperones genes	Putative assignment	11.7883	12.5392	12.8339	10.5608	11.0217	11.6467	11.6144	10.7303	10.7651	10.0694	11.0474	10.9159	9.89535	9.89793	10.0447	9.92985	9.80904	10.5005	10.3816	10.4634	10.4917	10.5745	10.7629	10.6759	10.3353	10.5639	10.3015	10.5257	10.4477	9.70029	10.2897	10.3205	11.2696	10.9868	11.5994	11.0112	11.3178	10.9649	11.4646
BPSL0462	499641	500543	+	0.661	300	-	0	protoheme IX farnesyltransferase	Posttranslational modification, protein turnover, chaperones genes	Cofactor/carriers biosynthesis	13.3202	13.6109	13.8123	11.7197	12.571	12.9099	12.6065	12.5197	12.8799	11.9816	11.9286	11.455	9.90679	10.5345	10.7833	10.503	10.3683	12.0605	12.224	11.964	12.5516	12.4705	12.6378	12.9587	11.8639	12.2398	12.0274	12.5617	11.5437	10.5545	11.8575	11.6781	13.1838	12.7516	13.9793	12.5284	13.4317	12.1791	13.6491
BPSL0463	500563	501180	+	0.675	205	-	0	probable lipoprotein	General function prediction only genes	Cell envelope	12.5352	12.7116	12.8931	10.3019	11.3577	11.7811	11.3494	10.9642	10.9204	10.5904	11.1442	10.8619	9.80059	10.1715	10.5218	10.3088	10.3196	10.7653	10.532	10.4773	10.8328	11.324	11.3555	11.8163	10.5722	10.9077	10.655	11.7163	10.4228	9.8293	10.3525	10.5149	12.0002	11.5735	11.8459	11.5852	11.8158	11.0257	12.3155
BPSL0464	501260	501553	-	0.657	97	-	0	hypothetical protein	Function unknown genes	Conserved hypothetical proteins	12.2942	12.241	11.9962	11.0218	11.2839	10.4698	10.4122	9.91685	10.2775	10.1245	10.1324	9.78903	9.66869	9.63636	9.9986	9.80182	9.75019	10.4967	10.5296	10.3538	10.7041	11.3351	10.9396	10.9613	10.3614	10.8964	10.3096	11.156	10.552	9.95502	10.6652	10.3591	10.2476	9.82854	10.9482	10.9905	10.484	9.9132	11.3442
BPSL0465	501740	503380	+	0.697	546	-	0	putative methyl-accepting chemotaxis protein	Cell motility genes	Chemotaxis and mobility	12.343	10.3595	10.4713	10.5699	10.0692	13.2214	9.68604	11.1053	9.2824	9.44965	10.2611	10.0404	9.79322	9.77288	12.2519	11.8364	11.8282	10.2237	10.8934	10.8188	10.9691	10.3636	10.5268	10.7622	9.80647	10.3994	10.1853	10.7149	9.49031	9.58629	9.57905	9.55265	13.233	12.8497	13.2081	11.2237	12.7995	10.5445	13.3026
BPSL0466	503530	504348	+	0.646	272	-	0	hypothetical protein	Inorganic ion transport and metabolism genes	Cell envelope	13.3795	13.3554	13.6461	11.0604	13.1844	14.4012	12.5937	12.512	11.8307	10.7797	11.8824	10.9582	9.7094	10.0565	11.4779	11.2387	10.8917	11.2369	11.6745	11.3982	12.2118	13.5337	13.0437	12.5985	11.7261	12.6251	12.0717	14.2648	11.1181	9.76047	10.276	11.225	13.7471	13.2261	13.5152	12.8442	13.6465	12.1252	14.5617
BPSL0467	504599	505570	+	0.672	323	-	0	hypothetical protein	General function prediction only genes	Cell envelope	11.6938	12.26	12.8265	11.5603	12.0732	11.1909	11.134	11.8212	11.8567	11.447	11.1004	11.3434	9.8894	10.0568	10.2366	9.96167	10.0242	11.8184	11.6213	11.6534	11.7904	10.7616	10.738	11.1365	10.7546	10.6488	10.5407	10.9659	12.292	10.9441	11.4375	10.4957	12.3006	12.496	11.4964	11.5613	10.8389	10.8239	11.0578
BPSL0468	505879	506775	+	0.682	298	-	0	putative branched-chain amino acid transport system / permease component	General function prediction only genes	Transport / Binding proteins	9.94893	10.361	10.7264	9.51035	9.71706	9.5881	9.48854	9.34636	9.24701	9.9542	9.73854	10.3001	9.66729	9.78565	9.69632	9.57756	9.61729	9.10178	9.16828	9.12869	9.15032	9.37733	9.46425	9.75204	9.53372	9.38834	9.59584	9.49596	10.2093	9.62412	9.85831	9.68893	10.012	10.2892	10.122	10.0089	9.6231	9.56755	9.57342
BPSL0469	506776	507570	+	0.684	264	-	0	ABC transport system ATP-binding protein	General function prediction only genes	Transport / Binding proteins	10.573	10.7995	11.034	9.86872	9.91513	9.84898	9.709	9.4926	9.29655	10.045	10.133	10.4141	9.82117	9.71758	9.79893	9.58078	9.65671	9.46457	9.50536	9.48828	9.50845	9.6127	9.63107	9.81482	9.62049	9.54952	9.78651	9.61689	10.874	9.90263	10.1873	9.79444	9.83133	10.2736	10.274	10.3717	9.85779	9.78987	9.74578
BPSL0470	507777	508487	+	0.766	-	-	0	Probable gene fusion. N-terminus is weakly similar to the N-terminal region of Proteus vulgaris recombinase A RecA SWALL:RECA PROVU (SWALL:P26346) (325 aa) fasta scores: E(): 0.33, 25% id in 136 aa. Similar to the N-terminal region of Ralstonia solanacearum hypothetical protein rsp0798 or rs01909 SWALL:Q8XRN3 (EMBL:AL646080) (272 aa) fasta scores: E(): 6.8e-31, 47.98% id in 223 aa	Not in COGs genes	Hypothetical proteins	11.6744	10.3497	10.3679	10.5069	10.1578	10.4482	9.98741	9.90737	9.33118	9.53368	10.7505	10.6754	10.1446	11.2256	9.70828	9.8219	9.81257	9.44222	9.30187	9.22827	9.19498	10.4843	10.2359	10.1782	9.87875	10.3461	9.7452	10.4185	9.90407	10.0655	9.92767	9.95665	10.1433	10.6291	11.0725	10.6985	10.6798	10.6623	10.8261
BPSL0471	508420	509895	+	0.766	491	-	0	hypothetical protein	Replication, recombination and repair genes	Conserved hypothetical proteins	10.1242	9.41556	9.40994	9.33728	9.34881	9.53841	9.51264	9.11591	8.75855	9.38932	9.65314	9.81174	9.652	9.87575	9.35798	9.61287	9.54234	9.01046	9.09523	9.00776	8.78648	9.60557	9.43093	9.33854	9.53874	9.6076	9.54598	9.53572	9.34681	9.66266	9.41108	9.57286	9.24498	9.55825	9.87136	9.73085	9.66936	9.58016	9.84683
BPSL0472	509901	513119	+	0.702	1072	-	0	DNA polymerase III subunit alpha	Replication, recombination and repair genes	Macromolecule biosynthesis/modification	9.93569	9.57885	9.46847	9.55575	9.61351	9.56011	9.44895	9.25193	9.03309	9.44913	9.62817	9.73142	9.68009	9.7288	9.5824	9.57701	9.55394	9.24723	9.36116	9.2221	9.23068	9.69378	9.50825	9.41919	9.50751	9.5542	9.50961	9.61119	9.35048	9.63335	9.54062	9.49084	9.42665	9.76669	9.73164	9.71807	9.53486	9.62989	9.5579
BPSL0473	513457	514278	-	0.674	273	-	0	hypothetical protein	Not in COGs genes	Conserved hypothetical proteins	11.3851	10.6926	10.2114	10.5077	9.97701	9.52933	9.60555	10.0627	9.96489	10.574	9.82492	9.4963	9.61535	9.42675	9.84195	9.70136	9.74495	11.9664	12.7227	11.6272	12.7727	11.5954	11.7469	11.9917	11.3738	11.4416	10.7466	10.9767	11.7907	9.46195	9.56519	10.2953	10.2855	9.95823	9.66775	12.0383	9.74892	10.9503	9.75318
BPSL0474	514322	515515	-	0.696	397	-	0	putative transporter protein	General function prediction only genes	Transport / Binding proteins	11.7771	11.222	10.7265	10.4196	9.81558	9.76356	9.8498	10.2613	10.1139	10.7765	9.9714	9.80205	9.72961	9.57236	9.75674	9.63298	9.72341	11.6699	12.7933	11.2213	12.8983	11.6367	11.6405	12.0939	11.44	11.2586	10.932	10.9817	11.9488	9.6544	9.92321	10.6989	9.88131	9.50838	10.0501	12.5324	9.8326	11.197	9.8486
BPSL0475	515717	516748	-	0.676	343	-	0	putative fatty acid desaturase	Lipid transport and metabolism genes	Putative assignment	11.4147	11.1433	10.186	10.5888	9.35041	9.53843	9.64207	9.94654	9.89339	10.0868	9.9393	9.60857	9.75297	9.52095	9.62418	9.5505	9.57926	11.1904	12.5082	10.9537	12.2497	11.4873	11.5064	11.9585	11.5354	11.332	11.123	10.6141	11.8937	9.38008	9.30481	10.4267	9.38138	9.30909	9.19362	12.4021	9.37123	11.1035	9.24543
BPSL0476	516794	518146	-	0.723	450	-	0	putative diaminobutyrate--2-oxoglutarate aminotransferase	Amino acid transport and metabolism genes	Central/Intermediary metabolism	11.6618	11.0831	10.3677	10.469	9.53368	9.64657	9.79341	9.91981	9.84676	10.2136	10.0814	9.66211	9.82154	9.69758	9.81084	9.63039	9.75053	11.8293	12.9269	11.4289	12.9398	11.6122	11.8322	12.3685	11.8004	11.6481	11.2926	10.7887	12.1649	9.41945	9.44362	10.6041	9.53393	9.53041	9.52084	12.6969	9.41801	11.6012	9.46449
BPSL0477	518191	518724	-	0.768	177	-	0	hypothetical protein	Not in COGs genes	Cell envelope	11.3335	10.7908	9.9719	9.67509	9.34365	9.50379	9.50192	9.63979	9.47906	9.81705	9.95665	9.73705	9.96296	9.62145	9.66649	9.57365	9.64087	10.3769	11.628	10.2621	11.4591	10.5852	10.9858	11.5763	10.7407	10.7485	10.3911	10.0561	11.1079	9.41073	9.36724	10.4282	9.19036	9.34337	9.32704	11.872	9.46675	10.6919	9.32075
BPSL0478	518799	519890	-	0.71	363	-	0	hypothetical protein	Defense mechanisms genes	Cell envelope	11.3457	10.7175	9.82144	9.91232	9.24845	9.48901	9.54094	9.63187	9.4649	9.90955	9.81994	9.73973	9.63511	9.64339	9.53304	9.48454	9.54372	10.801	11.9598	10.5706	12.1041	10.9881	11.4794	11.9281	11.232	11.0079	10.7386	10.2637	11.3327	9.40751	9.34464	10.4073	9.22496	9.29334	9.31582	12.1948	9.41199	11.1588	9.23487
BPSL0479	519883	520839	-	0.734	318	-	0	ABC transport system ATP-binding protein	Defense mechanisms genes	Transport / Binding proteins	11.3412	11.0281	10.0329	9.96705	9.51138	9.37724	9.58272	9.44221	9.55695	9.86473	9.826	9.6207	9.57997	9.53905	9.58096	9.55207	9.5865	11.2218	12.3485	10.7075	12.2964	11.1105	11.3093	11.8401	11.2405	11.1878	10.648	10.2709	11.5793	9.50054	9.42192	10.474	9.41007	9.56122	9.50895	12.2534	9.42045	11.4686	9.34768
BPSL0480	520932	521999	-	0.701	355	-	0	hypothetical protein	Not in COGs genes	Amino acid biosynthesis	11.3505	11.0638	10.1899	10.6231	9.66917	9.71327	9.97785	10.2933	10.2487	10.595	10.3397	9.88843	9.7945	9.49067	9.85817	9.67911	9.72999	12.1908	13.2982	11.828	13.2748	11.5341	12.0797	12.3744	11.9442	11.6463	11.4186	10.652	12.7261	9.44595	9.42728	11.1323	9.96029	9.84266	9.41811	12.4261	9.44255	11.7178	9.35646
BPSL0481	521996	522661	-	0.727	221	-	0	hypothetical protein	General function prediction only genes	Conserved hypothetical proteins	11.1326	11.0366	9.81686	10.1698	9.28015	9.61837	9.80828	9.92611	9.90538	9.79476	9.96429	9.53108	9.52008	9.5988	9.73855	9.85831	9.77546	11.3401	12.6201	11.0278	12.4824	11.493	11.5128	12.2569	11.2152	11.1284	10.8366	10.5807	12.112	9.44353	9.43046	10.6509	9.85227	9.72937	9.54521	12.3258	9.46261	11.0954	9.3604
BPSL0482	522701	523852	-	0.754	383	-	0	hypothetical protein	Energy production and conversion genes	Amino acid biosynthesis	11.37	10.8709	10.0512	9.76868	9.39	9.49741	9.68996	9.54531	9.47645	9.93282	9.99958	9.64961	9.55755	9.61022	9.67498	9.75074	9.68112	11.2256	12.5132	10.8978	12.3715	11.3039	11.4803	11.9463	11.4092	11.3933	10.822	10.4513	11.7833	9.42075	9.43429	10.5859	9.52446	9.6117	9.51561	12.281	9.47255	11.4711	9.39575
BPSL0483	523854	525725	-	0.701	623	-	0	hypothetical protein	Lipid transport and metabolism genes	Amino acid biosynthesis	11.6511	11.411	10.4213	10.2167	9.56635	9.76814	9.8192	10.026	10.1048	10.3255	10.1206	9.69719	9.74954	9.59309	9.74811	9.76578	9.76072	11.7418	13.2416	11.362	13.1817	11.7115	11.8241	12.2726	11.8347	11.7096	11.4577	10.7619	12.6402	9.3936	9.4199	10.9931	9.85632	9.73571	9.46942	12.7552	9.43633	12.2668	9.3824
BPSL0484	525722	526762	-	0.755	346	-	0	hypothetical protein	Not in COGs genes	Hypothetical proteins	11.3309	11.1297	10.0581	10.0699	9.34312	9.53482	9.68069	9.37383	9.66687	9.99611	9.96693	9.52153	9.53345	9.44371	9.64756	9.72596	9.66405	11.0011	12.3515	10.4751	12.2834	11.2702	11.6186	12.0311	11.372	11.413	10.9265	10.4041	11.9634	9.45222	9.40714	10.7983	9.73772	9.52132	9.26189	12.4635	9.4804	11.1675	9.32371
BPSL0485	526780	528348	-	0.74	522	-	0	putative AMP-binding enzyme	Secondary metabolites biosynthesis, transport and catabolism genes	Putative assignment	11.0036	11.0672	10.1988	9.86858	9.31071	9.62658	9.87738	9.51863	9.55945	10.0009	9.97865	9.63661	9.6396	9.55211	9.74592	9.77391	9.69306	11.112	12.6764	10.7155	12.587	10.997	11.3373	11.6383	11.1689	11.0294	10.7432	10.314	12.077	9.40602	9.36396	10.5035	9.79131	9.58426	9.31578	12.0871	9.38631	11.2742	9.33206
BPSL0486	528356	529552	-	0.705	398	-	0	putative pyridoxal-dependent decarboxylase	Amino acid transport and metabolism genes	Putative assignment	11.6822	11.2457	10.6364	9.8646	9.28273	9.70303	9.88853	9.37775	9.6815	10.263	10.0498	9.60214	9.68162	9.50171	9.64947	9.65722	9.67927	11.0251	12.5776	10.7662	12.4761	11.7851	12.2172	12.455	11.7609	11.8233	11.3294	10.7344	12.0944	9.40054	9.44199	10.7873	9.65396	9.42199	9.43745	13.3197	9.53051	11.7182	9.39934
BPSL0487	529542	530540	-	0.706	332	-	0	hypothetical protein	Lipid transport and metabolism genes	Hypothetical proteins	11.5696	11.4101	10.644	9.92058	9.51973	9.7682	9.82381	9.63905	9.86939	10.4912	10.2221	9.87593	9.86304	9.71303	9.83498	9.70144	9.75572	11.4136	12.8259	10.8672	12.6373	11.6075	12.048	12.4865	11.8229	11.7748	11.237	10.7159	12.6328	9.47046	9.586	10.94	9.74441	9.63257	9.49854	12.9831	9.57873	11.6654	9.43454
BPSL0488	530545	531486	-	0.669	313	-	0	hypothetical protein	Not in COGs genes	Conserved hypothetical proteins	11.2354	11.1134	10.5743	9.81845	9.24087	9.51386	9.95507	9.57889	9.8148	10.2149	10.0389	9.62023	9.72212	9.5076	9.73559	9.73198	9.71526	11.4212	12.9623	11.0289	12.8996	11.1268	11.478	11.8656	11.2984	11.2339	10.8306	10.2352	12.8207	9.43616	9.31316	10.5342	9.74797	9.59512	9.20738	12.92	9.3547	11.62	9.15147
BPSL0489	531547	532113	-	0.737	188	-	0	hypothetical protein	Not in COGs genes	Hypothetical proteins	10.9547	10.6806	10.3712	9.60028	9.33198	9.60858	9.73191	9.6964	9.81285	10.3564	10.2249	9.81154	9.80079	9.63276	9.82951	9.69689	9.66658	10.8416	12.6055	10.7325	12.5603	10.6681	11.3171	11.7104	11.1627	11.0709	10.8198	10.125	12.1594	9.47899	9.37987	10.1282	9.85345	9.42393	9.41202	12.4857	9.3878	11.016	9.2823
BPSL0490	532110	532997	-	0.749	295	-	0	hypothetical protein	Not in COGs genes	Hypothetical proteins	11.6659	11.0919	10.4315	9.82378	9.38516	9.71839	10.0902	10.0954	10.1596	10.5203	10.425	9.68233	9.69442	9.58435	9.77661	9.77958	9.67322	11.6462	13.0344	11.1939	12.9124	11.8117	12.0496	12.7273	12.1231	11.9143	11.3379	10.7796	13.0561	9.48541	9.47842	10.653	9.58206	9.45426	9.54067	13.2628	9.65518	11.4112	9.39016
BPSL0491	533030	533278	-	0.639	82	-	0	putative acyl carrier protein	Secondary metabolites biosynthesis, transport and catabolism genes	Cofactor/carriers biosynthesis	13.9313	12.7578	11.9728	11.8118	10.2566	10.2708	11.2017	11.7845	11.6466	11.9404	10.9437	9.89608	9.66529	9.48812	10.6296	10.2787	10.4202	13.0015	14.0327	12.5308	14.0861	14.2702	14.9932	15.3358	14.3186	14.294	13.8758	13.1977	14.6449	9.59332	9.96074	12.0523	10.3617	9.97976	9.93571	15.1583	10.4207	12.892	9.74277
BPSL0492	533334	534527	-	0.732	397	-	0	hypothetical protein	Not in COGs genes	Hypothetical proteins	11.5911	11.1804	10.4812	9.37787	9.11563	9.50922	9.7775	9.39002	9.3658	10.2046	9.89502	9.42733	9.53554	9.45932	9.55743	9.64712	9.68778	10.7702	12.2465	10.3222	11.9582	11.3415	11.9053	12.4648	11.0671	11.3832	11.0724	10.3748	12.46	9.46655	9.34597	10.5906	9.29382	9.53562	9.37123	13.1377	9.54772	11.2415	9.37985
BPSL0493	534524	536290	-	0.708	588	-	0	putative AMP-binding enzyme	Secondary metabolites biosynthesis, transport and catabolism genes	Putative assignment	11.308	11.4746	10.9214	9.77018	9.32865	9.95863	10.5249	10.2291	10.5372	11.3126	10.2664	9.52805	9.77683	9.62692	10.1306	9.68145	9.95877	11.6621	13.2147	11.0993	13.1088	11.179	11.636	12.1184	11.4088	11.2645	10.6925	10.6291	13.7516	9.51932	9.52583	11.3426	9.54541	9.47477	9.49573	13.2375	9.44835	11.5389	9.30889
BPSL0494	536724	537647	+	0.695	307	-	0	LysR family regulatory protein	Transcription genes	Regulators families	12.7795	12.3069	12.0757	11.7936	10.8807	11.2732	10.9922	11.7564	11.1557	10.0472	9.84577	9.63053	9.63582	9.66019	10.5682	10.2002	10.4423	12.0994	11.3545	11.5939	11.5351	11.4553	11.4585	11.9104	11.5764	10.9379	10.999	11.2421	10.1427	10.2016	9.98277	10.231	11.7683	11.6591	11.1245	11.4482	10.2435	10.9119	10.1822
BPSL0495	538360	539124	+	0.736	254	-	0	GntR family regulatory protein	Transcription genes	Regulators families	11.9642	12.5267	13.0773	10.6047	11.415	9.53586	9.48292	10.9935	11.6446	9.70867	9.4574	9.35121	9.65212	9.7773	9.6859	9.71248	9.79156	11.3156	10.9839	11.2233	11.1114	9.7263	9.50267	9.67442	9.91748	9.60043	9.61589	9.48616	10.0786	9.80027	9.79584	9.73702	9.58499	10.0821	10.3136	9.8784	10.6948	9.53764	10.9344
BPSL0496	539223	540326	+	0.701	367	-	0	putative N-acetylglucosamine-6-phosphate deacetylase	Carbohydrate transport and metabolism genes	Small molecules degradation	12.393	12.8661	13.2508	10.2212	10.7788	9.93481	9.65881	10.6455	11.0811	9.7498	9.5746	9.75986	9.7525	9.65074	9.91904	9.80572	9.89504	10.3304	10.4165	10.2363	10.4504	10.0015	9.88726	9.89178	9.77921	9.90547	9.72698	9.72115	10.6975	9.88034	9.82605	9.96976	9.6585	9.76253	10.3817	9.84666	10.4482	9.53735	11.5819
BPSL0497	540310	541326	+	0.734	338	-	0	putative phosphosugar-binding protein	Cell wall/membrane biogenesis genes	Putative assignment	12.2842	12.6314	12.9242	10.2759	10.3605	10.0403	9.63836	10.5667	10.6112	9.82379	9.65784	9.63665	9.50912	9.55073	9.86818	9.77896	9.75144	10.0831	10.1068	10.2313	10.3684	10.0562	10.0698	9.89884	9.75748	9.88393	9.75612	9.70026	10.5489	9.94016	9.88249	10.1397	10.0165	9.70794	10.1806	9.99441	10.1317	9.70373	10.594
BPSL0498	541360	543978	+	0.734	872	-	0	putative multiphosphoryl transfer protein	Carbohydrate transport and metabolism genes	Transport / Binding proteins	12.5748	12.7104	13.2338	10.2527	10.5696	9.88196	9.61276	10.5226	10.614	9.70572	9.50373	9.59988	9.58228	9.54642	9.737	9.71419	9.74086	9.96901	10.0974	10.0705	10.2052	9.85293	9.89319	9.92261	9.82723	9.82462	9.6938	9.56982	10.3564	9.78981	9.82165	10.0602	9.83132	9.81476	9.89987	9.89369	9.91363	9.55208	10.3193
BPSL0499	544079	545851	+	0.695	590	-	0	phosphotransferase system, IIbc component	Carbohydrate transport and metabolism genes	Transport / Binding proteins	13.6489	13.4554	13.842	11.9098	11.9184	10.4089	9.97575	12.0207	11.6279	10.2538	9.73208	9.75268	9.71545	9.60294	9.85762	9.71546	9.8781	10.4956	10.4408	10.6759	10.6873	10.5642	10.6786	10.8174	10.6026	10.4584	10.2226	10.2164	11.7522	9.99143	10.3239	11.4478	10.2642	10.0606	10.3432	10.8426	10.3134	10.0669	10.8269
BPSL0500A	546569	549070	-	0.721	833	-	0	putative chitobiase	Carbohydrate transport and metabolism genes	Cell envelope	10.8646	12.0704	11.7006	10.946	10.6524	10.9709	11.1586	10.3993	10.1996	9.88354	12.3754	12.6662	9.85809	9.99827	10.4081	9.94566	10.1195	9.73682	10.2579	10.0466	10.7016	11.0961	11.4641	11.3735	10.264	10.6134	10.4248	11.0456	11.0509	10.912	10.9572	10.0062	13.0881	11.6765	11.9021	11.1172	12.1141	10.6991	13.6649
BPSL0500	550382	550480	-	0.606	32	-	0	hypothetical protein	Function unknown genes	Cell envelope	10.7224	11.2134	11.1817	9.84201	9.62917	9.43201	9.47437	10.5561	9.68144	9.72841	9.5158	9.51692	9.63628	9.54975	9.75357	9.59028	9.75412	9.21146	9.01425	9.17032	8.73894	9.55201	9.51188	10.0453	10.2337	9.6242	9.7814	9.34429	10.1235	9.45316	9.64429	11.371	9.03985	9.06401	9.1283	9.46822	9.26697	9.55497	9.24624
BPSL0501	550571	551707	-	0.662	378	cydB	0	cytochrome d ubiquinol oxidase subunit II	Energy production and conversion genes	Energy metabolism - carbon	10.3896	11.2218	12.0608	10.984	10.4583	11.0569	11.3552	10.5592	9.63508	9.71254	13.3134	13.7146	9.94068	10.0267	10.384	10.1646	10.0205	10.1523	10.5818	10.1926	10.7573	10.6365	11.1347	10.8484	10.1542	10.6519	10.1676	10.5439	10.7157	10.53	10.3039	9.6567	14.4279	12.6291	11.7439	10.371	12.155	10.6928	13.3874
BPSL0502	551745	553340	-	0.642	531	cydA	0	cytochrome d ubiquinol oxidase subunit I	Energy production and conversion genes	Energy metabolism - carbon	10.1924	11.0596	11.8947	11.0443	10.7468	11.2201	11.4989	10.7518	9.86632	9.8185	13.7157	13.8307	10.0083	10.3695	10.2035	10.2031	9.93328	10.2403	10.8441	10.368	11.1734	10.832	11.4875	10.984	10.3061	10.7887	10.3162	10.7727	11.0335	10.2599	10.2546	9.65443	14.4219	12.7295	11.7949	10.3902	12.0955	11.1727	13.7151
BPSL0503	553330	553614	-	0.674	94	-	0	hypothetical protein	Not in COGs genes	Cell envelope	10.7352	11.7771	12.049	11.0556	10.9727	11.5824	11.4573	10.6992	9.86133	9.98786	13.7798	13.7025	10.2831	11.2173	10.2834	10.2187	9.84753	10.5051	10.8608	10.3897	11.2328	11.7232	12.1573	10.9808	10.906	11.6135	10.6992	11.6634	11.5321	10.7866	10.8159	9.69938	13.2376	11.9048	13.1975	10.8971	13.566	11.3937	15.062
BPSL0504	554070	555005	-	0.657	311	rpoH	0	RNA polymerase sigma factor	Transcription genes	Macromolecule biosynthesis/modification	14.0841	15.3744	15.0287	14.0499	14.0512	13.9534	14.2578	12.857	12.966	13.2743	15.1856	14.4455	11.9773	13.533	12.217	11.8246	11.896	12.8025	12.7724	12.573	13.16	12.5365	13.0414	13.2876	12.5329	12.5986	12.7515	13.1686	12.9318	12.8011	12.6685	13.5074	14.449	13.6013	14.1615	14.1342	14.4545	14.5697	14.9128
BPSL0505	555370	555939	+	0.618	189	-	0	hypothetical protein	Not in COGs genes	Cell envelope	11.5476	11.8677	11.2466	11.8134	11.6682	12.2294	11.4321	11.7841	11.8428	11.0016	10.9453	10.1752	9.7622	9.86953	10.4302	10.1521	10.0661	11.5177	11.3372	11.5551	11.6607	11.8226	12.0477	12.1651	11.0865	11.4631	11.156	12.0025	11.7662	10.4735	10.8684	10.517	12.7041	12.4394	12.1921	11.6989	12.4641	11.5811	13.6274
BPSL0506	555960	556367	+	0.672	135	-	0	hypothetical protein	Not in COGs genes	Conserved hypothetical proteins	14.6034	15.1037	14.7871	13.6953	13.377	12.7087	12.6069	12.2997	12.9404	13.1337	11.6399	10.8804	9.94691	10.0266	10.4718	10.4502	10.3092	12.7476	12.4807	12.609	12.7103	12.992	13.2396	13.1633	11.984	12.6502	12.0279	13.3533	13.189	12.0478	12.967	12.631	12.6963	12.1702	12.2785	12.7517	12.5727	12.3449	13.5937
BPSL0507	556694	558334	-	0.688	546	-	0	2-isopropylmalate synthase	Amino acid transport and metabolism genes	Putative assignment	9.74612	10.3911	10.8889	9.84189	10.0649	9.95978	9.51438	9.92167	10.2707	9.41389	9.74809	9.96547	9.66574	9.64053	10.0615	9.72372	9.82924	9.47086	9.59135	9.57463	9.59591	9.66737	9.54965	11.5151	9.77816	9.5211	10.88	9.66013	10.0237	9.5702	9.38078	9.45518	10.5922	10.3938	11.7824	9.96697	10.5224	10.345	10.129
BPSL0508	558769	559617	-	0.706	282	-	0	acetyltransferase (GNAT) family protein	General function prediction only genes	Putative assignment	10.602	10.6414	10.6971	10.1804	10.6945	12.0425	10.5408	10.7319	11.0318	10.2607	10.6403	10.5663	9.76556	9.75432	10.3475	10.3055	10.1858	10.9812	10.7918	10.8035	11.071	11.0325	11.2138	11.7813	10.9444	10.968	10.5913	11.1144	10.29	9.96493	10.1221	10.0622	11.715	11.2459	11.1683	10.9023	10.502	10.7854	10.8024
BPSL0509	560231	561211	-	0.721	326	-	0	hypothetical protein	Amino acid transport and metabolism genes	Conserved hypothetical proteins	11.0241	11.0611	11.2984	10.5751	10.591	10.8694	10.8154	10.2915	10.6772	10.2958	10.4381	10.391	9.76035	9.6901	10.0885	10.1281	9.90865	10.545	10.703	10.4986	10.9601	11.2085	10.9654	10.8638	10.1753	10.9544	10.1727	11.4074	10.7615	10.4458	10.3445	10.64	11.1689	10.2671	10.6448	10.4899	10.3185	10.3335	10.8021
BPSL0510	561208	564063	-	0.732	951	-	0	putative nitrate reductase	Energy production and conversion genes	Energy metabolism - carbon	8.73723	8.82853	8.88992	10.9004	9.32771	9.38989	9.29103	8.70825	8.48891	9.27482	9.27227	9.3978	9.72991	9.60946	9.48808	9.51178	9.52104	8.85998	8.96573	8.86871	8.70464	9.13149	9.1243	9.08044	9.32208	9.12583	9.4025	9.07173	8.9954	9.49421	9.34555	9.37491	8.94912	9.05099	9.31862	9.19622	9.32581	9.2865	9.23102
BPSL0511	564060	564455	-	0.725	131	-	0	putative nitrite reductase small subunit	General function prediction only genes	Energy metabolism - carbon	8.78363	8.88665	8.88265	11.3676	9.63427	9.43922	9.18739	8.72041	8.53223	9.31951	9.3043	9.59196	9.80877	9.71911	9.70658	9.44538	9.59981	8.72392	8.88416	8.78388	8.60805	9.0042	9.00487	8.9682	9.3486	9.0989	9.33943	9.03667	9.02133	9.44263	9.34324	9.2097	8.85204	9.03606	9.21768	9.05595	9.27881	9.21651	9.00189
BPSL0512	564531	566975	-	0.671	814	-	0	putative nitrite reductase	Energy production and conversion genes	Energy metabolism - carbon	8.90678	9.10904	9.20537	12.6366	10.6856	9.35312	9.25376	8.72347	8.57657	9.54377	9.41713	9.55468	9.77994	9.63336	9.59707	9.51647	9.49976	8.92481	9.01587	8.95266	8.85398	9.19905	9.14147	9.04587	9.34896	9.20035	9.3781	9.15015	9.04671	9.55223	9.50558	9.24327	9.03218	9.11462	9.42859	9.19054	9.3319	9.30115	9.1849
BPSL0513	567360	568004	+	0.667	214	-	0	putative maleylacetoacetate isomerase	Posttranslational modification, protein turnover, chaperones genes	Small molecules degradation	12.1327	11.8754	11.7625	11.3098	11.4007	11.7682	10.787	11.122	11.0678	11.7081	10.8529	10.2001	9.52059	9.62106	10.1667	10.0979	9.94712	11.5208	11.3199	11.5267	11.8664	11.7646	11.8398	12.0799	10.9418	11.2933	10.8977	11.8487	11.7593	10.6019	11.0973	11.3904	11.7721	11.1889	11.2448	11.3189	10.9987	10.8112	11.3627
BPSL0514	568161	569480	-	0.708	439	-	0	putative cell division protein	Intracellular trafficking and secretion genes	Cell division	9.79437	10.454	10.7429	9.91147	10.4949	11.4796	10.6392	10.2745	10.9458	10.4052	10.5092	10.1236	9.80796	9.92504	9.90601	9.88281	9.82523	10.6491	10.9543	10.5813	11.2617	10.3291	10.3245	10.4079	9.92454	10.1185	10.0153	10.4533	10.8588	10.0589	10.2952	10.4393	11.0526	10.7081	11.5488	10.7175	10.9897	10.639	11.3327
BPSL0515	569732	570358	+	0.729	208	-	0	hypothetical protein	Replication, recombination and repair genes	Conserved hypothetical proteins	11.2412	11.7417	11.9108	10.1	10.576	10.7514	10.0739	10.1256	10.2646	10.1107	10.022	9.70662	9.56684	9.70755	9.71518	9.81655	9.74288	10.1723	9.98324	10.259	10.5013	10.6392	10.5839	10.6613	9.87022	10.4078	9.9357	10.4643	10.1259	9.95242	10.4772	10.022	10.247	10.0823	11.4217	10.701	10.5951	10.0745	10.7024
BPSL0516	570469	570969	+	0.623	166	coaD	0	phosphopantetheine adenylyltransferase	Coenzyme transport and metabolism genes	Cofactor/carriers biosynthesis	13.6801	13.7297	13.5574	12.6725	13.1898	12.6298	12.2115	12.8477	13.2876	13.1262	11.5889	10.7331	9.67042	10.1899	10.4297	10.3762	10.2406	12.7901	12.3366	12.7788	13.0888	12.744	13.2761	13.3774	11.9647	12.5988	12.0734	13.1346	12.7825	12.037	13.0838	12.7436	11.7419	11.3426	12.4244	13.001	11.8432	11.8749	12.8518
BPSL0517	571032	571298	+	0.611	88	fdx	0	ferredoxin	Energy production and conversion genes	Energy metabolism - carbon	13.5473	13.9838	13.7581	13.1636	13.5665	12.7176	12.5985	12.7903	13.3624	13.0773	11.9261	11.1338	9.97547	10.4004	10.4173	10.2021	10.2542	12.9998	13.1189	13.1499	13.4243	13.2296	13.2895	13.0885	12.0701	12.853	11.9367	13.4266	13.2887	12.3771	12.7677	12.4119	12.4247	11.7769	12.2158	12.2389	12.1228	11.507	12.6852
BPSL0518	571468	572538	-	0.684	356	-	0	histidinol-phosphate aminotransferase	Amino acid transport and metabolism genes	Amino acid biosynthesis	10.4588	11.0804	11.0026	10.2566	10.8111	11.3274	10.6207	10.3862	10.9562	10.7304	10.2055	10.2341	9.7251	9.86557	10.2502	9.98797	9.98771	10.5983	10.775	10.791	10.9932	10.553	10.7291	10.7224	10.2032	10.3965	10.1102	11.0377	10.9543	10.4779	10.5003	10.4954	11.3623	10.8746	11.0865	10.8919	10.5822	10.6928	10.8911
BPSL0519	572627	573232	-	0.675	201	pth	0	peptidyl-tRNA hydrolase	Translation genes	Macromolecule biosynthesis/modification	9.64966	10.4025	9.99901	9.44814	10.0284	10.9781	10.0773	9.83407	10.3752	10.0945	10.2381	10.068	9.63534	9.93179	10.0563	10.0656	9.71484	9.47846	9.7893	9.4828	9.86191	9.97469	10.0748	10.1296	9.93384	9.82126	9.9549	9.98644	10.574	9.81073	9.79455	9.68115	11.2978	11.2647	11.5599	10.459	10.9761	10.1516	10.8539
BPSL0520	573346	573972	-	0.64	208	-	0	50S ribosomal protein L25	Translation genes	Ribosome constituents	13.8908	15.1766	14.9966	12.8336	14.1309	14.7339	13.0085	13.0577	14.0823	13.091	13.9093	12.275	10.17	13.2029	12.5927	12.6869	11.9717	13.0468	13.2436	13.1446	13.6996	12.0096	12.2276	13.4139	11.7983	11.6006	12.4126	12.598	14.1966	12.3334	12.9423	12.7902	15.715	15.3965	15.2087	13.6277	14.9895	13.7911	15.0319
BPSL0521	574124	575080	-	0.64	318	prs	0	ribose-phosphate pyrophosphokinase	Nucleotide transport and metabolism genes	Central/Intermediary metabolism	11.0802	11.604	12.127	10.3899	11.0834	12.2594	11.8628	11.4263	12.0151	11.8228	12.3602	11.6782	10.0164	11.8009	10.4037	10.4009	10.3071	11.0945	11.1007	11.0272	11.2387	11.4738	11.6001	11.54	10.881	11.2088	10.7295	11.9339	12.5732	11.0905	11.6384	10.7825	14.3637	14.0744	13.6307	12.0571	12.9811	11.8453	13.0447
BPSL0523	575258	576139	-	0.634	293	-	0	4-diphosphocytidyl-2-C-methyl-D-erythritol kinase	Lipid transport and metabolism genes	Central/Intermediary metabolism	11.5969	12.1611	12.2504	10.9572	11.364	11.7285	10.8302	11.2013	10.6564	10.3815	11.21	11.465	10.1196	10.6195	10.5836	10.4234	10.2438	10.6814	10.5828	10.5702	10.6917	11.8121	11.6682	11.4503	10.6509	11.3595	10.736	11.973	10.5853	10.6651	10.5248	10.7352	13.0277	12.7837	12.7823	11.3153	12.1878	11.1383	12.4464
BPSL0524	576173	576796	-	0.713	207	lolB	0	outer membrane lipoprotein LolB precursor	Cell wall/membrane biogenesis genes	Cell envelope	11.7616	11.3513	11.2033	10.8786	11.1387	11.583	11.1559	11.012	10.7422	10.1736	10.6472	10.9469	9.94301	9.93241	10.435	10.3358	10.2092	10.8873	10.6343	10.6343	10.5437	11.1426	11.1151	10.9701	10.399	10.9788	10.1863	11.2075	10.1166	10.3287	10.1931	9.78253	12.7708	11.9874	11.6567	10.7388	11.2111	10.5227	11.6667
BPSL0525	576793	578613	-	0.691	606	-	0	hypothetical protein	General function prediction only genes	Cell envelope	13.6665	13.4641	13.5063	13.083	13.1409	13.1389	12.7767	12.8128	12.9533	12.2265	12.1949	11.8721	10.0957	10.451	11.1772	11.0784	10.8596	12.8648	12.6762	12.6534	13.1375	13.3986	13.3362	13.1294	12.1619	12.8055	12.1635	13.7034	12.4905	12.1512	12.1382	11.7686	13.7741	13.0576	13.0076	12.4169	12.9252	12.3487	13.5313
BPSL0526	578702	579532	+	0.706	276	mutM	0	formamidopyrimidine-DNA glycosylase	Replication, recombination and repair genes	Macromolecule biosynthesis/modification	10.982	11.1519	11.3385	10.3663	10.761	10.795	10.4368	10.7079	10.8398	10.1591	10.0466	9.91358	9.69849	9.7673	9.68427	9.74604	9.72258	10.494	10.4391	10.4187	10.7256	10.7432	10.7046	10.4809	9.97688	10.4544	9.97967	10.7481	10.47	9.88442	10.1619	10.0968	10.255	10.1474	10.6448	10.3601	10.3555	10.02	10.6327
BPSL0527	579537	580643	+	0.73	368	mutY	0	putative A/G-specific adenine glycosylase	Replication, recombination and repair genes	Macromolecule biosynthesis/modification	10.8217	10.6497	10.682	10.0218	10.3736	10.8828	10.1678	10.0786	10.1042	9.82823	9.99569	9.98403	9.7211	9.55096	9.8523	9.78527	9.76657	10.2078	10.2673	10.3332	10.5029	10.726	10.722	10.6755	9.98627	10.4212	10.0783	10.7889	9.81242	9.76902	10.1033	9.91892	10.8773	10.2617	10.5676	10.6174	10.4211	10.2556	10.8119
BPSL0528	581037	581669	-	0.667	210	-	0	hypothetical protein	General function prediction only genes	Macromolecule degradation	12.8911	13.0468	13.1384	12.7193	13.0108	10.6342	11.2159	11.4105	11.7604	11.4111	10.9203	10.5287	9.62887	9.81962	10.4477	10.1502	10.0131	11.7173	11.6137	11.6797	11.8706	11.4535	11.6064	11.1004	10.7316	11.1054	10.6227	11.8055	11.623	11.923	11.0235	10.7242	12.1894	11.7049	10.9719	10.8983	10.834	10.5695	11.2557
BPSL0529	581696	582589	-	0.677	297	-	0	hypothetical protein	General function prediction only genes	Conserved hypothetical proteins	12.3218	12.8757	12.8343	12.4745	13.2162	11.353	11.6082	12.1892	12.6923	11.8924	11.5174	11.4036	9.83273	10.0578	10.4551	10.497	10.1861	11.9136	11.5322	11.6533	11.9269	11.5472	11.6605	11.5132	10.8143	11.3163	10.6687	11.7819	12.0539	11.4094	10.9432	10.9677	12.4714	12.3238	11.4598	11.2586	11.5175	10.8561	11.5695
BPSL0530	582675	583643	-	0.674	322	-	0	HPr kinase/phosphorylase	Signal transduction mechanisms genes	Two component systems	11.3867	11.5357	11.4726	11.0152	11.3124	11.4184	11.1339	11.0217	11.4433	10.3919	11.7711	11.3513	10.0418	10.2283	10.7286	10.4923	10.3127	10.797	10.8577	10.8207	11.1284	10.8339	11.0349	11.038	10.6015	10.61	10.455	11.0098	10.7206	10.4708	10.273	10.3888	12.8545	12.4419	11.4225	10.6136	11.3484	10.8804	11.4709
BPSL0531	583772	584227	-	0.634	151	-	0	putative nitrogen regulatory IIA protein	Carbohydrate transport and metabolism genes	Other regulators	13.0458	13.7981	13.591	12.4672	13.2721	12.4302	12.6669	12.2197	12.5792	11.9525	11.9917	11.7021	9.87535	10.6022	10.9216	10.4872	10.5261	12.201	11.4115	11.907	11.5863	12.1163	12.3873	12.4663	11.7005	12.0415	11.7414	12.15	12.2061	11.4538	11.6178	11.5645	13.2156	13.1525	13.1218	12.0758	13.1265	11.6796	13.2383
BPSL0532	584514	584873	-	0.578	119	-	0	putatve PTS system, EIIa component	Translation genes	Putative assignment	15.8132	16.421	16.4372	14.4662	14.9968	14.2034	15.5155	15.0455	14.5394	14.0653	13.4313	13.1649	9.83209	11.3936	12.2426	12.1329	11.889	13.8484	14.3298	13.8511	14.7201	14.2685	14.0279	13.9305	13.2417	13.9707	13.5553	14.4146	14.5288	14.4266	14.3515	13.659	14.6467	13.7101	14.2276	14.0062	15.0634	12.7954	15.5767
BPSL0533	585023	586531	-	0.648	502	rpoN1	0	DNA-directed RNA polymerase subunit N	Transcription genes	RNA polymerase core	13.3794	13.0445	12.9624	12.1899	11.953	12.3571	12.3466	11.8056	11.8702	10.9647	11.4519	11.2453	9.74486	10.1326	10.6044	10.7155	10.3129	11.2214	11.2045	11.1047	11.3795	12.3866	12.4383	12.6613	11.7253	12.0179	11.6225	12.5439	11.3175	11.1944	11.1241	11.7673	12.3819	12.2123	12.8381	12.1409	12.6374	11.284	13.04
BPSL0534	586700	587476	-	0.667	258	-	0	ABC transporter system, ATP-binding protein	General function prediction only genes	Transport / Binding proteins	12.249	12.4389	12.5049	11.4285	11.8735	12.7745	11.6404	11.7384	11.5346	10.993	11.3908	11.3003	9.67068	10.1874	10.2823	10.3549	10.1661	11.6515	11.3622	11.4771	11.7626	12.5867	12.3615	12.3472	11.3649	12.0594	11.2112	12.6036	10.7379	10.7054	11.036	10.8564	12.9905	12.8072	13.2665	12.3679	12.5633	11.737	12.7779
BPSL0535	587473	588138	-	0.698	221	-	0	OstA-like protein	Function unknown genes	Cell envelope	13.4274	13.5338	13.4963	12.1815	13.0877	13.3032	12.1609	12.0983	12.1614	11.7984	12.0438	11.8644	9.82318	10.5086	10.6015	10.9029	10.4581	12.0281	11.5057	11.7592	11.9018	12.6386	12.8533	12.7997	11.8407	12.605	11.7063	12.7598	11.4861	11.2119	11.3342	11.4022	13.7064	13.5694	13.8348	12.7898	13.1525	12.1633	13.5482
BPSL0536	588157	588771	-	0.68	204	-	0	hypothetical protein	Function unknown genes	Cell envelope	12.7046	13.2568	12.897	12.0543	12.4982	12.6088	12.1858	11.748	11.9075	11.294	11.3242	11.3938	9.74271	10.1287	10.2666	10.1996	10.2638	11.7129	11.0822	11.4864	11.4151	12.419	12.4405	12.0224	11.4323	12.0846	11.464	12.6044	10.8213	11.0937	11.3891	11.0327	13.2151	12.8152	13.401	12.3411	12.7549	11.644	13.2425
BPSL0537	588777	589316	-	0.726	179	-	0	hypothetical protein	General function prediction only genes	Conserved hypothetical proteins	12.9106	12.8055	12.8473	12.3198	12.7273	12.8731	12.3429	12.2889	12.0345	11.3289	11.6364	11.5783	9.88798	10.2526	10.4413	10.4943	10.1983	12.6717	12.0641	12.3303	12.4013	12.6792	12.4791	12.304	11.5727	12.1193	11.2096	12.7707	11.1114	11.7731	11.3046	11.1541	13.358	12.9477	13.3858	12.3141	12.3261	11.9476	13.2403
BPSL0538	589316	590299	-	0.698	327	-	0	hypothetical protein	General function prediction only genes	Conserved hypothetical proteins	11.9315	12.2674	12.2082	11.9331	12.4805	12.5004	11.5282	11.9951	12.4237	11.4839	11.3663	10.6337	9.74628	10.3117	10.4005	10.4821	10.1789	11.8371	11.5466	11.7354	11.939	11.9452	11.7494	11.6595	11.0439	11.5218	11.0402	12.0152	11.3618	10.9947	11.395	11.3773	13.1746	12.8587	13.1419	11.8571	12.4916	11.4304	12.6101
BPSL0539	590427	592436	+	0.693	669	-	0	sodium/hydrogen exchanger family protein	Inorganic ion transport and metabolism genes	Transport / Binding proteins	10.7596	11.2835	11.1827	10.2117	10.8539	11.234	10.5893	10.58	10.99	10.1463	10.2215	10.3547	9.71546	9.75248	9.8491	9.67214	9.71505	10.2615	10.5687	10.2801	10.712	10.8593	10.7837	10.7331	10.1448	10.6293	10.1061	10.7728	10.4674	9.72767	10.136	10.3541	10.973	10.7052	11.5988	10.8498	10.9704	10.4144	11.2062
BPSL0540	592520	593083	+	0.676	187	-	0	adenine phosphoribosyltransferase	Nucleotide transport and metabolism genes	Central/Intermediary metabolism	10.0204	10.7822	10.4471	9.47418	10.2511	10.6272	9.76465	9.80026	9.8452	9.86622	9.7895	9.72634	9.56904	9.61447	9.58366	9.69626	9.5623	10.03	10.2457	10.1114	10.522	10.1594	10.1106	10.0236	9.71293	10.0246	9.7483	10.2485	10.1588	9.59373	9.71041	9.81316	10.7779	10.6597	11.0503	10.6033	10.3391	9.96726	10.5239
BPSL0541	593177	593791	+	0.709	204	-	0	LysE type translocator	Amino acid transport and metabolism genes	Transport / Binding proteins	10.6913	10.8251	10.6519	9.89671	10.48	10.8131	9.85061	9.96094	9.70769	9.77384	10.0647	10.093	9.85613	9.7623	10.0156	9.79404	9.86053	10.0384	10.3185	10.1966	10.6157	10.4024	10.3177	10.5213	9.96406	10.154	10.0223	10.4551	10.3372	9.63886	9.80249	9.96628	11.1696	10.9609	11.4883	10.8038	10.6717	10.2865	10.6976
BPSL0542	593804	594661	+	0.715	285	-	0	NUDIX domain family protein	General function prediction only genes	Conserved hypothetical proteins	10.1558	10.3542	10.3341	9.767	10.4615	10.0566	9.7178	9.80699	10.5306	9.89332	9.90134	9.76801	9.48135	9.62347	9.38959	9.59694	9.55964	10.2812	10.4649	10.3098	10.7046	10.09	9.92715	10.1199	9.79556	9.87129	9.77533	9.99082	10.1801	9.66698	9.75944	9.62982	10.8447	10.5155	10.739	9.96594	10.29	9.93759	10.3142
BPSL0543	594713	595594	+	0.67	293	-	0	formyltetrahydrofolate deformylase	Nucleotide transport and metabolism genes	Central/Intermediary metabolism	10.6568	11.0415	10.8969	10.2429	11.1846	11.2282	10.2972	10.5819	10.9642	10.2904	10.397	10.0921	9.62396	9.93457	9.8312	9.82776	9.72797	10.5778	10.9041	10.6676	11.2363	10.4946	10.7008	10.6891	10.0295	10.4157	10.1817	10.5582	10.8326	9.88575	10.1875	10.0706	11.4061	11.152	11.6805	10.4841	11.1028	10.509	11.2574
BPSL0544	595893	596927	-	0.657	344	-	0	hypothetical protein	General function prediction only genes	Cell envelope	13.1212	13.7653	13.751	11.8869	12.1186	11.6367	11.3268	11.5273	11.8151	11.691	10.779	10.424	9.8706	9.86302	10.0843	9.96241	9.89786	11.5579	11.6358	11.4714	11.903	11.7926	11.8968	11.9001	11.2404	11.4505	11.1015	11.8047	11.4192	10.9576	11.7319	11.2918	11.4793	11.4829	11.5392	11.3365	11.3629	10.8799	11.8553
BPSL0545	597179	600046	-	0.663	955	uvrA	0	excinuclease ABC subunit A	Replication, recombination and repair genes	Macromolecule biosynthesis/modification	10.0652	11.0011	10.8999	9.64313	10.4837	11.8796	10.9037	10.3863	10.8959	10.3764	10.7128	10.466	9.81177	9.91563	10.2122	10.0945	10.0223	10.1768	10.3996	10.1647	10.547	10.3059	10.4359	10.5481	10.0952	10.1875	10.1776	10.5158	10.9947	9.88827	9.70205	9.99951	12.3139	12.4242	11.9865	11.1591	11.5387	10.9639	11.7847
BPSL0546	600260	601447	+	0.659	395	-	0	putative transporter protein	General function prediction only genes	Transport / Binding proteins	10.8192	12.0995	11.9279	10.5863	12.1123	11.6092	10.8591	11.769	12.5326	11.0613	10.977	10.2886	9.79233	10.2505	10.0072	9.96744	9.96665	11.6052	11.7909	11.508	12.1144	10.7879	10.6407	11.1041	10.513	10.5873	10.3355	10.6613	11.4558	10.3776	10.6237	10.4999	12.242	12.6029	12.7723	11.6081	11.8017	11.2485	11.948
BPSL0547	601561	602115	+	0.705	184	ssb	0	single-strand DNA-binding protein	Replication, recombination and repair genes	Macromolecule biosynthesis/modification	12.6979	13.878	14.1459	12.8242	13.8694	12.7454	11.7102	12.3027	13.1245	11.6556	12.3204	11.3219	9.83742	10.6265	11.2453	11.1745	11.3031	12.888	13.0951	12.8494	13.5182	11.9827	12.0585	12.714	11.4039	11.6467	11.4975	11.8638	12.971	10.9309	11.4496	11.7317	13.6126	13.7773	13.6653	12.676	12.7714	12.1398	13.0968
BPSL0548	602532	606566	+	0.554	1344	-	GI_3	hypothetical protein	General function prediction only genes	Hypothetical proteins	11.7098	12.3744	12.0075	10.9942	11.3451	8.64407	8.97705	8.26062	7.92094	10.1527	9.96682	9.73956	9.50967	9.6988	9.81274	9.79958	9.70147	10.6755	10.2272	10.761	10.5027	11.1272	11.3814	11.2615	10.3837	10.7938	10.4648	11.3142	10.1276	9.80271	10.0775	9.95108	11.1017	10.8237	10.1777	10.3278	10.5302	10.2454	11.0611
BPSL0549A	606593	607069	-	0.608	158	-	GI_3	putative DNA-binding protein	Transcription genes	Laterally acquired elements	10.3987	11.7541	12.517	9.78506	10.2686	8.67691	8.96593	8.3524	7.96447	11.1475	10.7992	10.5856	9.75504	10.3846	10.0475	9.99772	9.87812	10.9202	10.2746	10.7452	10.3363	11.5149	11.805	11.9379	10.6722	10.9944	10.8399	11.8931	10.5237	10.3608	11.1611	10.7006	11.4718	11.6618	12.5815	11.5106	12.4899	11.0677	12.812
BPSL0550	607232	607906	+	0.596	224	-	GI_3	hypothetical protein	Not in COGs genes	Hypothetical proteins	9.54613	9.13626	9.1772	8.95502	9.06708	8.61843	9.01942	8.38658	7.95255	9.22947	9.31494	9.3953	9.76716	9.55039	9.60872	9.48014	9.52499	8.94185	8.87115	8.86456	8.58065	9.3936	9.37641	9.33713	9.35526	9.41601	9.41991	9.49287	8.97499	9.39913	9.36829	9.33838	9.67997	9.71996	9.31506	9.12547	9.42946	9.31548	9.49292
BPSL0551	608007	608579	+	0.595	190	-	GI_3	hypothetical protein	Not in COGs genes	Hypothetical proteins	9.55179	9.68225	9.39249	9.12896	9.1007	8.6521	8.87267	8.30077	7.86248	9.19719	9.26716	9.20111	9.54358	9.36874	9.57376	9.40514	9.50954	8.89242	8.84936	8.96466	8.44919	9.26953	9.23475	9.20799	9.24429	9.28249	9.35401	9.39724	8.95491	9.38824	9.27394	9.24693	9.37352	9.93987	9.16764	9.12485	9.34221	9.24253	9.25657
BPSL0552	608641	608901	+	0.579	86	-	GI_3	hypothetical protein	Not in COGs genes	Hypothetical proteins	11.1726	11.8844	10.8404	10.1844	10.8605	8.73002	9.01275	8.19311	8.09353	10.3125	10.1137	9.90204	9.6628	9.70587	9.65487	9.63537	9.50949	10.1062	9.54689	10.0313	9.58841	10.2831	10.0904	10.1509	9.69187	9.96806	9.87444	10.2887	9.73228	9.6592	9.79064	10.0289	10.1955	10.372	10.6595	10.1541	11.0874	9.90541	11.2701
BPSL0553	608994	609410	+	0.6	138	-	GI_3	putative DNA-binding protein	Transcription genes	Putative assignment	10.5702	10.8031	10.5077	10.2015	10.6736	8.74871	9.06668	8.36164	7.91504	10.1167	9.80816	9.74532	9.46474	9.48972	9.5636	9.51373	9.54461	9.76305	9.28225	9.74676	9.2997	9.67099	9.68841	9.56672	9.52967	9.57422	9.54331	9.64433	9.76337	9.51465	9.59113	9.61927	9.72909	10.3241	9.99097	9.75436	10.0074	9.81786	10.0393
BPSL0554	610092	610643	+	0.56	183	-	GI_3	hypothetical protein	Function unknown genes	Laterally acquired elements	10.9848	12.054	11.3425	10.592	11.4759	8.71809	8.99731	8.2961	7.91335	11.3453	11.1671	10.0619	9.819	10.2674	10.0814	9.8513	9.87309	10.233	9.89576	10.2567	9.89291	10.0266	9.91967	10.157	9.65926	9.7508	9.76561	9.99665	11.5465	9.65578	9.93881	10.6563	10.9905	11.2148	10.7583	10.2681	10.8906	10.456	11.2139
BPSL0555	610643	611533	+	0.584	296	-	GI_3	hypothetical protein	Not in COGs genes	Cell envelope	11.0584	12.3057	11.5988	10.5837	11.677	8.6285	8.95512	8.31732	7.9931	11.3405	10.5346	9.9999	9.75445	10.0444	9.91405	9.8402	9.68422	10.385	9.84853	10.3158	9.89696	10.2604	10.3691	10.3145	9.88596	10.0295	9.94091	10.3244	11.6871	9.61513	10.1546	10.6851	11.1027	11.152	10.7674	10.5895	10.8474	10.3697	11.3776
BPSL0556	611544	612173	+	0.57	209	-	GI_3	hypothetical protein	Not in COGs genes	Hypothetical proteins	11.1267	11.4961	11.1922	9.91055	10.4362	8.60088	9.01811	8.32476	7.91897	10.4088	10.0075	9.58081	9.41958	9.65357	9.68143	9.61384	9.58634	9.82844	9.3899	9.78273	9.39606	10.4002	10.5329	10.4237	9.88288	10.2498	9.99627	10.6304	10.6361	9.62914	9.80929	9.87691	10.8972	10.775	10.5343	10.3813	10.6031	10.2671	11.2469
BPSL0557A	612265	612618	-	0.622	117	-	GI_3	hypothetical protein	Not in COGs genes	Hypothetical proteins	10.4677	10.6125	10.1171	9.71191	10.0915	8.7282	9.08747	8.36303	8.15157	10.2422	11.7199	10.7709	9.92075	11.0047	9.95866	9.76382	9.8341	9.74815	9.39097	9.59588	9.49577	9.88831	10.0975	10.5685	9.93186	10.2454	10.0965	10.4293	9.98387	10.3158	10.1783	10.4732	11.0138	11.0041	10.1041	10.8905	11.5826	12.5025	11.3412
BPSL0557	612642	612848	-	0.643	68	-	GI_3	hypothetical protein	Replication, recombination and repair genes	Laterally acquired elements	9.9469	10.632	10.1331	9.69698	10.3255	8.61642	8.86173	8.37358	8.02934	10.2241	11.2655	10.6699	9.92708	10.6076	10.0139	9.58902	9.65485	9.50416	9.34517	9.53903	9.44654	9.78567	9.82377	9.82142	9.60931	9.75925	9.63623	10.1613	10.0113	9.91121	10.0736	9.9395	10.5459	10.8113	10.1169	10.7622	11.2044	11.7641	10.8531
BPSL0558	613047	613364	+	0.642	105	-	GI_3	putative DNA-binding protein	Not in COGs genes	Putative assignment	12.7146	12.6188	12.2279	11.7546	12.2683	8.69632	9.04199	8.2645	7.99055	11.3635	11.4636	10.7743	10.4429	11.1418	11.4856	10.7671	10.8891	11.0496	10.527	10.7324	10.6299	11.0038	11.4275	11.9393	10.8847	11.0882	11.0896	11.6348	12.0796	11.3388	10.975	11.7906	13.1973	14.1082	11.6831	11.118	12.7097	10.7161	12.6654
BPSL0559	613364	613921	+	0.586	185	-	GI_3	hypothetical protein	Replication, recombination and repair genes	Hypothetical proteins	11.8169	12.0633	11.6214	11.5198	12.2984	8.68976	9.00244	8.22244	7.92542	10.9937	10.701	10.1007	9.85753	10.1474	10.6158	9.97324	10.2779	10.5371	10.3158	10.3754	10.413	10.8028	11.0941	11.0035	10.384	10.6862	10.8086	11.3137	11.2012	10.7768	10.7121	11.2403	12.5599	13.0178	11.287	10.8714	11.7719	10.4481	12.1782
BPSL0560	614088	614699	-	0.595	203	-	GI_3	hypothetical protein	Not in COGs genes	Hypothetical proteins	8.5845	8.52902	8.66516	8.8294	8.73645	8.64594	8.97088	8.43996	8.01308	9.22181	9.14178	9.09936	9.45031	9.3232	9.70658	9.51069	9.50802	8.86821	8.79845	8.87738	8.46494	9.11371	9.1237	9.13637	9.26148	9.1625	9.30868	9.1121	8.7512	9.41901	9.24559	9.12608	9.26823	9.75903	9.22084	9.15819	9.20758	9.23724	9.26132
BPSL0561	614880	615416	-	0.564	178	-	GI_3	hypothetical protein	Not in COGs genes	Cell envelope	8.89569	9.09744	8.89307	8.88097	8.76502	8.67134	9.01421	8.30929	7.91675	9.19828	9.34692	9.54579	9.64165	9.5297	9.60342	9.42594	9.48773	8.74313	8.71206	8.76846	8.41162	9.31158	9.2164	9.39124	9.35943	9.27261	9.4057	9.21528	9.05772	9.46203	9.39541	9.28094	9.53431	9.96491	9.28466	9.39199	9.47442	9.54538	9.66185
BPSL0562	615702	616079	+	0.624	125	-	GI_3	putative DNA-binding protein	Transcription genes	Putative assignment	13.2461	12.942	12.4689	12.2396	12.3562	8.63439	9.06592	8.26445	8.04919	11.5012	12.9808	12.2956	10.1386	11.3544	10.5751	10.2854	10.196	11.2345	10.991	11.0868	11.3039	11.7951	12.3978	12.2537	11.1346	11.6736	11.2855	12.3723	12.0826	11.1035	11.5016	12.093	12.2943	11.8483	11.8209	12.5845	13.0658	13.0451	13.1072
BPSL0563	616192	616656	-	0.52	154	-	GI_3	hypothetical protein	Replication, recombination and repair genes	Hypothetical proteins	12.0181	11.2088	10.8728	10.9142	11.2774	8.61284	8.89744	8.33872	7.90723	10.2173	10.0829	9.91801	9.57152	10.1893	9.97511	9.81065	9.72795	10.0047	9.64861	10.049	9.8409	11.5921	11.8366	11.6388	10.5083	11.4417	10.7318	11.8877	10.6596	9.97677	10.4336	10.2972	10.9467	10.6697	11.3683	11.0328	11.1912	10.919	11.6178
BPSL0564	616778	617386	-	0.575	202	-	GI_3	hypothetical protein	Not in COGs genes	Hypothetical proteins	10.5355	9.71654	9.76333	10.5294	10.575	8.71501	8.9959	8.41306	7.94825	9.70101	9.55822	9.38112	9.6234	9.51616	9.72088	9.62143	9.56874	9.4667	9.25343	9.50594	8.99274	10.0345	10.1535	9.72228	9.59358	9.82532	9.66381	10.2954	9.7789	9.4151	9.48696	9.63415	10.331	9.85466	9.36993	9.32226	9.54025	9.4565	9.49974
BPSL0565	617396	621349	-	0.563	1317	-	GI_3	hypothetical protein	Not in COGs genes	Hypothetical proteins	11.1423	10.2002	10.2478	10.4209	10.7766	8.62116	8.98332	8.29689	7.96489	9.6826	9.57224	9.38019	9.56235	9.48977	9.88737	9.74115	9.62452	9.5643	9.17832	9.55857	9.19113	10.2403	10.3295	9.96035	9.64051	10.1128	9.77442	10.3829	10.0715	9.37798	9.4365	9.75238	10.3813	9.89938	9.27548	9.41129	9.47514	9.45308	9.47752
BPSL0566	621413	623332	-	0.556	639	-	GI_3	hypothetical protein	Cell cycle control, mitosis and meiosis genes	Hypothetical proteins	12.0015	11.2426	11.1258	11.2954	11.6839	8.62321	8.96033	8.32957	7.96197	10.0387	9.66085	9.35947	9.4898	9.38347	9.80756	9.78898	9.54921	9.78643	9.28877	9.84206	9.28066	10.8889	10.8919	10.5002	9.72418	10.5688	9.89014	10.9117	10.7241	9.34748	9.72932	10.4458	10.2345	9.91167	9.27061	9.48067	9.62767	9.50394	9.67127
BPSL0567	623319	623780	-	0.552	153	-	GI_3	hypothetical protein	Not in COGs genes	Hypothetical proteins	11.9678	11.4056	10.9519	11.0878	11.1253	8.57931	9.02569	8.21606	7.95053	9.77452	9.6081	9.18216	9.63917	9.41934	9.85786	9.62866	9.59559	9.7208	9.13885	9.75085	9.09791	10.2601	10.4689	10.0517	9.61148	10.1294	9.71451	10.3622	10.4892	9.34549	9.54759	9.98357	10.1282	9.73707	9.20262	9.32119	9.49876	9.41673	9.58022
BPSL0568	623813	624394	-	0.55	193	-	GI_3	hypothetical protein	Not in COGs genes	Hypothetical proteins	12.6347	12.2681	12.141	12.5246	12.8675	8.63056	8.99777	8.31369	7.87047	10.5416	9.79154	9.25084	9.54465	9.56957	9.83951	9.86237	9.58727	10.5179	9.46189	10.3096	9.59774	10.5238	10.4994	10.2348	9.8618	10.1974	9.89778	10.5078	11.1071	9.43702	9.94515	10.2761	10.3475	10.2249	9.71153	9.56521	9.82937	9.6515	10.1947
BPSL0569	625112	625948	+	0.57	278	-	GI_3	hypothetical protein	Not in COGs genes	Conserved hypothetical proteins	13.543	13.3288	12.8905	12.5556	13.1349	8.63538	8.97687	8.3803	7.95074	12.2492	10.783	10.1201	9.63116	9.71164	10.7971	10.3832	10.3345	10.9698	10.0684	11.0995	10.3895	11.983	12.0568	11.0711	10.4471	11.6578	11.0527	12.3375	13.4251	9.89225	11.1451	13.1914	11.48	11.3143	10.5796	11.7439	10.4694	10.7997	10.3651
BPSL0570	625952	626689	+	0.595	245	-	GI_3	hypothetical protein	Signal transduction mechanisms genes	Conserved hypothetical proteins	10.6601	10.8845	10.4149	9.89663	10.3461	8.66477	8.97792	8.34922	7.90016	10.7538	9.82603	9.50047	9.68543	9.5228	10.0088	9.6395	9.73428	9.30636	9.028	9.44758	8.79667	10.0477	9.94415	9.30479	9.43927	9.83669	9.55776	10.2477	11.4521	9.44641	9.63342	10.6164	10.338	10.071	9.16966	9.80785	9.33266	9.7454	9.20616
BPSL0571	626686	628548	+	0.581	620	-	GI_3	hypothetical protein	General function prediction only genes	Cell envelope	10.1536	10.0508	9.93576	9.43502	9.74384	8.6404	8.95738	8.22617	7.99591	10.1471	9.51041	9.44174	9.64068	9.49848	9.7982	9.62123	9.58539	9.09478	8.91733	9.02883	8.71813	9.88115	9.79744	9.27869	9.29153	9.74262	9.57558	9.98468	10.2273	9.37823	9.53832	10.1219	9.67287	9.68809	9.12931	9.63663	9.29572	9.50635	9.16805
BPSL0572	628668	629738	-	0.561	356	-	GI_3	hypothetical protein	Not in COGs genes	Hypothetical proteins	11.9403	12.387	11.8766	11.7613	12.4451	8.61889	8.99274	8.3041	7.9603	12.1732	10.2512	9.5183	9.79255	9.90727	10.124	9.82576	9.84766	11.1703	10.0861	11.2421	10.3577	11.5275	11.5379	10.8691	10.3257	11.0717	10.5301	11.2543	12.2524	10.4489	11.9103	11.9542	10.8856	10.8967	9.88906	10.4633	9.84	9.94973	9.79507
BPSL0573	629903	630907	+	0.59	334	-	GI_3	hypothetical protein	Not in COGs genes	Cell envelope	12.7217	13.5199	12.7181	13.2782	13.7057	8.67195	9.02103	8.29102	7.97772	13.4554	11.8041	10.2855	9.74598	10.5052	10.3312	10.0221	10.0151	12.57	11.2943	12.536	11.5611	11.9898	11.9411	11.3844	10.7032	11.4009	10.8567	11.7572	13.342	12.1064	13.5449	12.9807	10.6528	10.6865	9.95175	10.8131	10.0728	10.2132	10.0435
BPSL0574A	631502	633238	+	0.523	578	-	GI_3	subtilase family protein	Posttranslational modification, protein turnover, chaperones genes	Conserved hypothetical proteins	10.7837	13.1666	11.0682	13.1115	13.5292	8.85283	9.05025	8.23252	7.82382	14.1469	10.9552	9.4199	9.57184	9.59805	9.48857	9.91939	9.4351	11.5514	10.483	11.565	10.4836	12.0822	11.646	11.0588	10.5567	11.2161	10.4894	12.2808	14.422	12.1461	15.1749	15.0373	9.82907	10.355	9.23288	10.4575	9.52937	10.075	9.58861
BPSL0574B	633336	633461	+	0.452	41	-	GI_3	hypothetical protein	Not in COGs genes	Laterally acquired elements	10.6219	11.3145	10.7667	10.3177	11.1939	8.6881	9.05902	8.11787	7.88918	10.4268	9.51326	9.27735	9.526	9.33928	9.5604	9.60188	9.47555	11.1111	10.2349	10.9841	10.6874	11.1251	11.4258	11.8468	10.5093	11.0909	10.5813	11.1467	10.6004	9.42423	10.5721	10.9895	10.5122	10.1372	10.2017	10.981	9.93483	10.9597	10.0265
BPSL0574	633550	633945	-	0.556	131	-	GI_3	hypothetical protein	Not in COGs genes	Hypothetical proteins	13.068	15.1361	14.148	15.0973	15.1288	8.71842	8.99676	8.31458	8.00962	15.5377	11.8918	9.84615	9.52878	10.0386	10.2515	10.0587	10.0264	13.5301	12.3747	13.7197	12.6984	13.4142	13.2661	12.4695	11.6027	12.7946	11.9416	13.2601	15.8433	13.0106	15.5648	15.6066	10.1993	10.1402	9.36581	11.2155	9.56284	10.7703	10.1691
BPSL0575	633977	635932	-	0.563	651	-	GI_3	hypothetical protein	Function unknown genes	Hypothetical proteins	9.9912	11.0318	10.281	10.4046	11.7509	8.58355	9.03545	8.28028	7.96649	10.2939	9.77064	9.36352	9.50754	9.51322	9.93302	9.72014	9.67168	11.911	11.2655	11.8768	11.5849	10.7498	11.2855	11.2963	10.2373	10.6177	10.2629	10.8799	11.019	9.47406	10.0003	10.2963	10.819	10.4118	9.60916	9.9531	9.71416	10.3537	9.5486
BPSL0576	635943	637436	-	0.57	497	-	GI_3	hypothetical protein	Not in COGs genes	Hypothetical proteins	9.45502	10.1836	9.77909	9.92109	10.1409	8.64733	8.94838	8.30714	7.87545	10.0301	9.57339	9.13567	9.56587	9.40312	9.76673	9.59999	9.62885	11.8487	11.1855	11.877	11.5529	10.6484	10.9512	11.0425	9.99639	10.4571	10.0694	10.6491	10.8548	9.44918	9.98906	9.93247	10.2078	9.92733	9.53082	9.61298	9.51625	9.91625	9.43679
BPSL0577	637433	638611	-	0.545	392	-	GI_3	phage integrase family protein	Replication, recombination and repair genes	Conserved hypothetical proteins	9.4275	9.61919	9.82035	9.67671	9.58565	8.57312	8.93976	8.3078	7.92801	10.0358	9.4902	9.17001	9.48572	9.31714	9.63375	9.51879	9.55552	11.7577	11.2158	11.8004	11.569	10.4566	11.125	11.291	9.99995	10.5501	10.0137	10.4863	10.9187	9.41351	10.2731	9.62115	9.64544	10.2093	9.41784	9.38662	9.46424	9.83463	9.44373
BPSL0578	640045	640776	-	0.691	243	-	GI_3	dienelactone hydrolase family protein	Secondary metabolites biosynthesis, transport and catabolism genes	Putative assignment	9.5225	9.56885	9.73273	9.60165	9.70052	10.3364	9.9129	10.3388	10.3646	9.66387	9.33544	9.37046	9.80279	9.53257	9.63804	9.74669	9.67287	9.51557	9.29372	9.61448	9.32426	9.60423	9.44139	9.39676	9.53934	9.51281	9.49691	9.54362	10.0212	9.60854	9.76007	9.55147	9.42511	9.60597	9.31211	9.46245	9.47048	9.40564	9.26091
BPSL0579	641119	642699	+	0.688	526	-	GI_3	hypothetical protein	General function prediction only genes	Hypothetical proteins	9.85535	10.1942	10.0806	10.1618	10.3255	9.79853	9.51314	9.88673	9.96445	9.83708	9.46029	9.3026	9.75388	9.61255	9.8192	9.69404	9.66219	9.89011	9.56379	9.84917	9.55253	9.73794	9.70532	9.78794	9.63153	9.6283	9.63893	9.89183	10.218	9.65535	9.62966	9.71433	9.97303	10.1036	9.44583	9.83561	9.5278	9.64873	9.40861
BPSL0580	642861	643112	-	0.603	83	-	GI_3	hypothetical protein	Transcription genes	Hypothetical proteins	12.6017	12.9865	13.356	12.8554	13.4659	10.5165	11.987	10.8197	11.9299	13.1053	11.9685	11.3492	9.81112	10.2252	10.3827	10.1341	10.1331	11.8295	11.4889	11.9146	11.6545	11.1654	10.9947	10.3911	10.228	10.3865	10.2204	10.937	12.3107	11.9138	12.0678	11.2578	12.5568	12.6061	10.7801	10.2855	10.7523	10.2593	10.4445
BPSL0581	643285	643602	-	0.62	105	-	GI_3	hypothetical protein	Not in COGs genes	Conserved hypothetical proteins	13.9025	13.9991	14.3913	13.1984	13.6886	11.8653	13.526	12.2506	13.4118	13.1264	13.0337	11.7459	10.1395	10.9034	11.1556	11.1422	10.7126	13.067	12.8262	12.9767	12.9132	12.2238	12.0656	11.5394	10.9648	11.6151	10.8829	12.3938	13.5615	13.3152	13.4951	12.2837	12.8726	13.2075	11.9782	11.3338	12.1189	10.5819	11.6906
BPSL0582	644090	646162	-	0.493	690	-	GI_3	hypothetical protein	Replication, recombination and repair genes	Hypothetical proteins	9.49633	10.0048	9.6347	10.5292	10.8291	8.60885	8.93438	8.27429	7.84377	11.331	9.51637	9.10117	9.28593	9.39672	9.53631	9.87394	9.50892	9.96552	9.2866	10.0347	9.32488	10.6047	10.6369	10.4221	9.84076	10.1254	9.8411	10.7583	12.4522	10.2386	12.4342	11.1735	9.36399	9.52376	9.07549	9.29942	9.29138	9.38589	9.09917
BPSL0583	646155	647489	-	0.503	444	-	GI_3	hypothetical protein	Replication, recombination and repair genes	Hypothetical proteins	10.1766	10.6297	10.3456	11.4086	11.8511	8.58855	8.97038	8.21619	7.90352	12.0181	9.81405	9.34678	9.35622	9.46519	9.79956	10.0563	9.58833	10.3193	9.4683	10.3612	9.62807	10.9386	11.1297	10.8271	10.0353	10.5626	10.0521	11.0276	13.6468	11.0558	13.3983	11.7092	9.5151	9.8815	9.17792	9.43814	9.34681	9.47145	9.27023
BPSL0584	648080	649468	-	0.576	462	-	GI_3	hypothetical protein	Inorganic ion transport and metabolism genes	Cell envelope	10.6404	11.4576	11.0241	13.3033	13.0683	8.68215	8.9483	8.25628	7.96222	12.7733	10.3769	9.3178	9.56733	9.6432	10.5413	9.83673	10.0249	11.526	9.79837	11.4738	9.93416	10.9096	11.0341	10.613	10.0381	10.562	10.1086	11.2647	14.6542	11.5563	13.4898	12.6279	9.3964	9.40965	9.03069	9.51048	9.22266	9.78516	9.11614
BPSL0585	649491	649814	-	0.54	107	-	GI_3	hypothetical protein	Not in COGs genes	Hypothetical proteins	11.3572	11.7392	11.3008	13.5264	13.0895	8.59709	8.94705	8.13309	7.81362	13.1892	10.5398	9.5175	9.57326	9.94154	10.5628	9.77357	10.1611	11.3503	9.50218	11.1467	9.70674	11.2774	11.4422	10.7445	10.2597	11.149	10.3048	11.4878	14.4549	11.8829	13.5497	12.7678	9.10496	9.13243	8.88925	9.42973	9.20951	9.80082	9.11276
BPSL0586a	649836	650156	-	0.508	106	-	GI_3	hypothetical protein	Not in COGs genes	Hypothetical proteins	10.9605	11.8234	11.0915	10.7675	10.994	8.58443	8.92773	8.29752	7.87085	11.3162	9.96396	9.46527	9.54908	9.58498	9.90355	9.66857	9.71357	9.81221	9.10608	9.78753	8.89356	10.798	10.9941	11.113	10.2865	10.5786	10.3924	11.3809	11.6528	10.2279	10.9198	11.8518	10.165	9.68648	9.73211	10.3344	10.2404	10.0971	10.8369
BPSL0586	650966	651667	+	0.516	233	-	GI_3	hypothetical protein	Not in COGs genes	Hypothetical proteins	11.9213	12.8075	11.6441	13.457	13.5995	8.64137	8.8523	8.35706	7.95384	13.6186	10.7345	9.86735	9.59464	10.4622	10.7755	9.76698	9.98704	10.9809	9.47993	10.9771	9.52148	11.6105	11.7898	11.6181	10.5635	11.2269	10.8241	11.6612	15.0098	12.686	14.1551	13.8229	9.19117	9.38848	9.1349	9.88565	9.31407	10.3125	9.246
BPSL0587	651797	652423	-	0.598	208	-	GI_3	phage integrase family protein	Replication, recombination and repair genes	Conserved hypothetical proteins	9.25942	10.0213	9.79872	9.61016	10.2022	8.58635	9.00635	8.31036	7.98076	9.57196	10.0913	10.0908	9.51836	9.39209	9.70834	9.61468	9.49995	9.14187	8.95506	9.0929	8.76232	9.90617	9.76037	9.88849	9.72537	9.8974	9.62163	9.72556	9.81862	9.46174	9.75613	9.72336	9.74118	9.58409	9.09876	9.35974	9.55257	10.5481	9.53251
BPSL0588	652627	653193	-	0.466	188	-	GI_3	hypothetical protein	Not in COGs genes	Hypothetical proteins	9.83624	10.8615	10.4036	10.3714	11.0588	8.60383	8.96972	8.24096	7.90615	10.563	10.5996	10.1343	9.20569	9.23852	9.30729	9.7426	9.39307	9.22229	8.98632	9.10866	8.71601	11.0029	10.954	11.1866	10.2603	11.0459	10.3734	10.499	11.3686	9.47105	10.7578	11.0834	10.0929	9.67027	9.85923	10.558	10.6748	11.7499	11.4988
BPSL0589	653396	653746	-	0.627	116	-	GI_3	hypothetical protein	Function unknown genes	Conserved hypothetical proteins	9.48938	10.217	10.1918	10.5439	10.9939	9.84521	10.572	9.3856	8.97296	9.88658	10.7389	9.96183	9.45098	9.40265	9.68865	9.97333	9.61638	9.17257	8.9644	9.14027	8.63646	10.0737	10.1679	10.1639	9.83032	10.2073	9.83246	9.78436	11.1521	9.73435	10.0887	10.5338	10.5297	10.0375	9.3828	9.82075	10.1205	10.3539	10.0483
BPSL0590	654016	660111	-	0.726	2031	-	0	hypothetical protein	Cell wall/membrane biogenesis genes	Cell envelope	8.85618	9.21605	9.23515	9.58155	9.3991	9.21918	9.29289	8.92189	9.02426	9.35183	9.25343	9.26507	9.67307	9.6044	9.49311	9.58745	9.54698	8.98212	8.9349	8.96287	8.6754	9.19377	9.15396	9.11099	9.31241	9.22916	9.36068	9.17854	10.1011	9.66522	9.77637	9.37463	8.8687	8.9426	9.1181	9.1957	9.22666	9.22329	9.08702
BPSL0591	660133	663417	-	0.7	1094	-	0	hypothetical protein	Not in COGs genes	Hypothetical proteins	8.92393	9.75745	9.5423	9.81389	9.8186	9.30566	9.32587	9.114	9.26061	9.41714	9.31136	9.41098	9.75649	9.56922	9.58917	9.58551	9.52477	9.09075	9.04437	9.02168	8.78465	9.18311	9.14887	9.10689	9.34139	9.19182	9.38985	9.24276	10.344	9.7173	9.8547	9.38004	8.93964	9.05089	9.04018	9.12411	9.20442	9.22353	9.05323
BPSL0592	664602	664985	-	0.654	127	-	0	hypothetical protein	Not in COGs genes	Hypothetical proteins	13.4553	15.0694	14.6668	16.1103	16.1015	11.4128	12.6902	15.6277	15.4364	12.6647	10.9953	9.95589	9.70271	9.81616	9.77255	10.334	9.66421	15.6423	14.0965	15.3425	14.2066	12.6907	12.8699	12.0158	11.2837	12.5315	11.1899	12.1846	13.2772	11.26	13.3646	12.1343	9.54443	9.43576	9.50291	12.0719	9.58647	10.9934	9.67702
BPSL0593	665003	665440	-	0.669	145	-	0	hypothetical protein	Not in COGs genes	Hypothetical proteins	12.9565	15.2413	14.5719	15.8759	16.0145	10.9729	11.6666	15.1276	14.841	11.5985	10.5464	9.6154	9.73243	9.69883	9.79013	10.0028	9.5134	15.3776	13.754	14.8378	13.8071	11.8641	11.9193	10.9552	10.759	11.55	10.3515	11.8185	12.6715	10.3841	11.7824	10.9875	9.28871	9.46482	9.22185	10.8415	9.33712	10.2218	9.22927
BPSL0594	665667	666014	-	0.635	115	-	0	hypothetical protein	Not in COGs genes	Hypothetical proteins	13.2931	14.6046	13.4762	16.3666	16.2641	11.061	11.8205	15.3795	15.3661	11.8449	10.7895	9.66814	9.61059	9.66451	9.89254	9.90841	9.64165	15.5702	14.4797	15.3348	14.5462	12.2974	13.0293	12.0686	11.0865	12.1647	10.9079	12.2086	13.3114	10.4098	12.536	10.827	9.26457	9.31473	9.28623	10.6352	9.50379	10.3345	9.407
BPSL0595	666528	666893	-	0.634	121	-	0	hypothetical protein	Not in COGs genes	Hypothetical proteins	13.8518	15.9323	15.0237	15.4799	15.7428	10.9138	12.1032	15.1809	14.7952	11.5242	10.509	9.48484	9.32894	9.52684	9.71189	9.90606	9.64908	15.3686	13.8487	14.9521	14.215	13.0281	13.2857	12.2637	11.5793	12.5323	11.3718	12.7804	12.0081	11.1636	13.0893	12.4975	9.12671	9.11998	9.1898	12.3415	9.47031	10.6224	9.42961
BPSL0596	667141	668148	+	0.725	335	-	0	putative DNA-binding protein	Signal transduction mechanisms genes	Putative assignment	14.0756	13.9571	14.5591	14.089	14.1214	11.8743	12.9934	13.4946	14.1155	12.7205	11.314	10.3273	9.40996	9.52473	10.0518	10.0602	10.0041	14.2301	13.2152	14.1575	13.3001	13.8387	13.4739	13.2083	12.5541	13.387	12.1336	13.8165	14.0864	13.8887	14.1915	12.2526	10.4012	9.89528	10.4682	11.9886	10.1349	11.2854	10.3623
BPSL0597	668159	672238	+	0.746	1359	-	0	putative protein kinase	General function prediction only genes	Putative assignment	11.994	12.0766	12.0522	12.301	12.3022	10.6296	11.3589	12.0162	12.4484	10.4727	10.0889	9.51012	9.48042	9.46025	9.64466	9.83732	9.67535	12.1764	11.2894	12.0397	11.3435	12.4636	12.3695	11.8806	11.2614	12.1145	11.0076	12.5018	11.2662	10.922	11.6882	11.1604	9.69251	9.45713	9.42268	10.7847	9.44579	10.5529	9.46242
BPSL0598	672235	672597	+	0.645	120	-	0	hypothetical protein	Not in COGs genes	Hypothetical proteins	14.6449	14.7955	13.9911	15.9418	15.1512	12.6897	14.1486	15.7619	15.9639	14.6669	12.2337	10.1865	9.68011	9.64883	11.1928	11.2735	10.6977	15.2167	13.6942	15.2038	13.877	15.4925	15.6727	15.2634	14.2222	15.099	14.3914	15.5856	14.7696	12.1201	14.4949	14.7008	11.9827	11.353	9.6302	13.2484	10.0726	12.3734	9.74424
BPSL0599	672599	672961	+	0.636	120	-	0	hypothetical protein	Not in COGs genes	Hypothetical proteins	14.5379	15.0926	13.9657	16.215	15.6582	12.0001	13.8713	15.5293	15.7667	14.2967	12.0803	10.3582	9.56023	9.55251	10.9856	10.9937	10.5145	14.8227	13.3254	14.832	13.6027	15.1327	15.4242	15.2328	14.272	15.1646	14.2837	15.1127	14.3501	11.9885	13.9968	14.8669	11.8836	11.1688	9.44823	12.811	9.78134	12.3656	9.89487
BPSL0600	673053	675353	+	0.725	766	-	0	hypothetical protein	Function unknown genes	Conserved hypothetical proteins	10.8459	11.856	11.1864	12.1631	11.7254	10.0233	10.9248	12.1119	12.3623	10.4217	10.0103	9.54456	9.55821	9.47963	9.57315	9.72796	9.64385	11.8894	10.8115	11.8339	10.7683	12.075	11.9491	11.6137	11.0218	11.8304	10.8253	12.0308	10.3884	9.93415	10.887	10.9428	9.44683	9.37702	9.29234	10.4869	9.38438	10.3677	9.34929
BPSL0601	675423	676199	+	0.677	258	-	0	hypothetical protein	Carbohydrate transport and metabolism genes	Conserved hypothetical proteins	9.54438	10.2781	9.65008	10.7075	10.2472	9.39201	10.0975	10.838	10.903	9.69485	9.36535	9.44353	9.60094	9.53714	9.4753	9.53473	9.53829	10.4085	9.50097	10.3797	9.4398	11.0632	11.094	10.4195	10.0389	10.7581	9.99184	10.915	9.4554	9.57349	10.4586	9.97676	9.06445	9.12832	9.04866	9.56411	9.13817	9.64272	8.98127
BPSL0602	676682	679045	+	0.731	787	-	0	hypothetical protein	Signal transduction mechanisms genes	Cell envelope	8.7263	8.9274	8.89219	9.02122	9.12164	9.16575	9.37563	9.02954	9.26917	9.29785	9.19641	9.32617	9.53806	9.51241	9.38652	9.54567	9.5178	10.3742	9.96513	10.1202	10.0726	9.70745	9.66234	9.55508	9.46979	9.51828	9.51411	9.65281	9.02937	9.39972	9.39232	9.39028	8.85955	8.94184	9.04666	9.12749	9.21815	9.30259	9.08798
BPSL0603	679223	680491	-	0.674	422	-	0	putative polysaccharide biosynthesis protein	General function prediction only genes	Putative assignment	8.53924	8.47022	8.56277	8.96987	8.57693	9.32911	9.26594	8.84988	8.48767	9.28621	9.22393	9.51248	9.6551	9.70135	9.47366	9.4338	9.43986	10.0167	9.48808	9.87686	9.47346	9.20828	9.07017	9.1339	9.32764	9.18442	9.3542	9.11252	8.85025	9.33167	9.17299	9.13005	8.83835	8.94228	9.01709	9.0348	9.15672	9.16502	9.02411
BPSL0604	680568	681764	-	0.709	398	-	0	putative glycosyl transferase	Cell wall/membrane biogenesis genes	Putative assignment	8.72975	8.65093	8.65981	9.12498	8.72008	9.34593	9.41214	9.24081	8.58211	9.31608	9.04899	9.41105	9.39498	9.57909	9.35678	9.46538	9.50363	11.0612	10.4571	11.1875	10.8776	9.33489	9.32522	9.50491	9.52057	9.35283	9.40824	9.18146	8.96065	9.32195	9.26396	9.31037	8.85927	8.89701	9.09256	9.12318	9.20698	9.11536	8.94909
BPSL0605	681799	683391	-	0.71	530	manC	0	putative mannose-1-phosphate guanylyltransferase	Carbohydrate transport and metabolism genes	Cell envelope	8.7922	9.19207	8.88537	9.6066	9.10423	9.38143	9.55856	9.47095	9.01286	9.38434	9.25262	9.45929	9.5918	9.73925	9.39338	9.49663	9.50988	12.2795	11.574	12.0763	11.7898	9.4789	9.35284	9.75979	9.6772	9.46779	9.53434	9.41635	8.97682	9.35368	9.28944	9.3586	8.98785	9.0122	9.11356	9.23539	9.21889	9.22995	9.02209
BPSL0606	683388	684038	-	0.677	216	-	0	hypothetical protein	General function prediction only genes	Hypothetical proteins	8.75747	8.87137	8.72735	9.65223	8.75248	9.66747	9.62432	10.0053	9.25479	9.30308	9.31019	9.51096	9.70083	9.95995	9.51431	9.47011	9.4776	12.3008	11.6572	12.2467	12.0811	9.6551	9.59758	10.2227	9.98903	9.58786	9.68025	9.39864	8.97052	9.33023	9.27227	9.17352	8.83228	9.01069	9.08835	9.09074	9.20382	9.27845	9.06492
BPSL0607	684416	685657	+	0.672	413	-	0	putative glycosyl transferase	Cell wall/membrane biogenesis genes	Putative assignment	8.75915	9.12712	9.00968	9.81026	8.98808	9.81911	9.97433	10.1315	9.1366	9.21396	9.26979	9.43577	9.57035	10.0432	9.45211	9.45561	9.46199	12.3632	11.1455	12.2057	11.4955	10.2481	10.1195	10.6455	10.1879	10.2088	9.90268	10.0922	8.88639	9.32419	9.23168	9.22941	8.95608	8.95883	9.094	9.2509	9.27855	9.29148	9.09922
BPSL0608	685685	686419	+	0.722	244	-	0	PAP2 superfamily	Lipid transport and metabolism genes	Conserved hypothetical proteins	8.77311	8.89123	8.75242	9.41472	8.71004	9.26336	9.50314	9.19327	8.55331	9.28459	9.32496	9.21836	9.69433	9.80036	9.32419	9.48068	9.43237	10.9604	10.087	10.7099	10.2288	9.75883	9.66396	9.85554	9.7431	9.83407	9.71331	9.68459	8.90947	9.37261	9.31665	9.25778	8.99256	8.92678	9.10914	9.12504	9.26459	9.24203	9.05818
BPSL0609	687164	688552	+	0.688	462	-	0	fis family regulatory protein	Signal transduction mechanisms genes	Other regulators	12.1061	11.4305	11.0217	12.1943	11.447	9.63105	9.54827	10.2972	9.64216	9.46293	9.60059	9.81756	9.59291	10.0552	9.84633	9.57471	9.75659	10.3318	10.2466	10.3541	10.4457	9.7747	9.7337	9.66836	9.65477	9.5908	9.54239	9.81351	9.43294	9.82357	9.54845	9.29046	9.48793	9.52757	9.61092	9.5273	9.46316	9.50686	9.33359
BPSL0610	688607	690583	-	0.733	658	-	0	hypothetical protein	General function prediction only genes	Hypothetical proteins	9.10274	8.92388	8.84197	9.6847	9.13855	9.58644	9.54781	9.84805	8.96795	9.31161	9.34719	9.36374	9.53863	9.74716	9.41926	9.52231	9.55406	11.5018	10.2065	11.3112	10.3498	9.56479	9.53602	9.83785	9.72188	9.65843	9.63149	9.54075	9.07243	9.41681	9.37673	9.44879	9.00245	9.09364	9.22213	9.2376	9.31241	9.34676	9.22575
BPSL0611	690580	693099	-	0.725	839	-	0	glycosyl hydrolase family protein	Carbohydrate transport and metabolism genes	Putative assignment	8.86973	8.93772	8.89275	9.58883	9.1131	9.48756	9.48888	9.64006	8.98056	9.21438	9.28876	9.3524	9.56918	9.7547	9.48228	9.53195	9.5062	10.9047	9.94398	10.8142	10.2077	9.61127	9.4766	9.76544	9.6693	9.64647	9.56707	9.50829	9.08707	9.41282	9.34123	9.35004	8.93598	9.05589	9.18854	9.16507	9.30237	9.35793	9.18219
BPSL0612	693096	694184	-	0.665	362	-	0	hypothetical protein	Amino acid transport and metabolism genes	Conserved hypothetical proteins	9.22359	9.06538	9.04104	10.489	9.33877	9.7443	9.67305	10.5439	9.71867	9.19816	9.40783	9.23377	9.57305	10.0574	9.46997	9.4662	9.45538	12.403	11.2905	12.2403	11.565	9.89748	9.90433	10.5172	9.95964	9.99137	9.84682	9.81218	9.2615	9.37359	9.4249	9.22789	8.96532	9.05446	9.0618	9.11754	9.22436	9.33184	8.99102
BPSL0613	694181	695155	-	0.665	324	-	0	hypothetical protein	Translation genes	Conserved hypothetical proteins	9.10133	8.85788	8.95641	10.8271	9.60018	9.74179	9.9468	11.058	9.95061	9.25047	9.29909	9.29374	9.63506	10.2973	9.74428	9.46698	9.5597	12.9237	11.559	12.8633	11.8168	10.2384	9.97778	11.022	10.3392	10.2259	9.90512	9.99444	9.37896	9.42554	9.37534	9.20287	9.09553	9.06468	9.14985	9.0928	9.19857	9.28591	8.9674
BPSL0614	695152	696375	-	0.694	407	-	0	putative acyl-CoA dehydrogenase	Lipid transport and metabolism genes	Putative assignment	9.12811	8.89171	9.1038	11.0307	9.60119	9.96682	10.0904	11.2196	10.1067	9.30445	9.35773	9.27683	9.56098	10.1736	9.57393	9.51439	9.57952	13.1596	11.7034	12.9971	11.9898	10.209	10.0367	10.7275	10.4374	10.2488	10.0111	10.0669	9.50117	9.49754	9.36873	9.17643	9.10958	9.00972	9.12929	9.09486	9.25569	9.27848	9.03525
BPSL0615	696372	696674	-	0.571	100	-	0	acyl carrier protein	Secondary metabolites biosynthesis, transport and catabolism genes	Putative assignment	9.93822	9.72786	9.5247	12.6708	10.9687	10.7051	10.8211	12.4105	11.0137	9.47774	9.54225	9.40775	9.66595	10.8222	9.85468	9.42768	9.75023	13.5738	12.3703	13.6606	13.0845	11.2641	11.2841	12.3299	11.2735	11.0984	10.9665	10.8884	9.77071	9.4788	9.56721	9.33297	9.31297	9.38816	9.04247	9.32313	9.28332	9.48614	9.16469
BPSL0616	696875	697669	-	0.653	264	-	0	hypothetical protein	Signal transduction mechanisms genes	Conserved hypothetical proteins	10.8651	10.2547	9.84625	13.8664	12.2345	10.1214	9.96047	12.5095	11.5036	10.0008	10.0024	9.81069	9.79319	10.8098	10.6282	9.56279	10.3955	13.2274	12.4761	12.8317	12.7025	10.4112	10.4943	11.1291	10.5443	10.3121	10.113	10.5649	10.9426	10.5136	10.3848	9.54866	9.53763	9.54309	9.23661	9.41581	9.3389	9.52065	9.11063
BPSL0617	698536	699402	+	0.682	288	-	0	hypothetical protein	Signal transduction mechanisms genes	Conserved hypothetical proteins	9.17609	9.08294	9.09919	11.2812	9.63228	9.44751	9.56771	10.4582	9.50163	9.32447	9.48302	9.28033	9.73664	10.2648	9.69619	9.58932	9.63693	13.3621	12.3237	13.1844	12.5871	9.72178	9.58818	10.2364	9.92955	9.81978	9.72381	9.70191	9.69913	9.59563	9.45736	9.316	9.0145	9.17369	9.18078	9.16769	9.30388	9.31561	9.17807
BPSL0618	699399	700817	+	0.67	472	-	0	putative sugar transferase	Cell wall/membrane biogenesis genes	Cell envelope	8.85968	8.81958	8.90957	10.2779	9.1592	9.38707	9.33556	10.0184	9.05614	9.22659	9.20195	9.1085	9.5691	10.1134	9.50902	9.50618	9.49561	12.137	11.4205	12.0139	11.7585	9.6595	9.45385	9.84685	9.73262	9.56815	9.57318	9.4979	9.10661	9.4102	9.31333	9.15337	8.90641	8.95455	9.03611	9.13828	9.20109	9.3065	9.09582
BPSL0619	700889	702178	+	0.689	429	-	0	putative polysaccharide biosynthesis/export protein	Cell wall/membrane biogenesis genes	Cell envelope	8.81407	8.96884	9.01596	10.2244	9.4079	9.6236	9.45613	9.94955	9.03335	9.27762	9.31021	9.44567	9.79599	10.288	9.67847	9.51727	9.61375	12.2045	11.1777	11.724	11.409	9.69491	9.48162	9.96322	9.81145	9.69318	9.70241	9.46351	9.17417	9.40303	9.34412	9.31578	9.14684	9.1662	9.2043	9.15171	9.27936	9.27577	9.13067
BPSL0620	702458	703603	+	0.693	381	-	0	glycosyl transferase group 1 protein	Cell wall/membrane biogenesis genes	Putative assignment	8.43293	8.5099	8.4748	9.12586	8.67102	9.21692	9.29565	9.06827	8.54054	9.09393	9.12732	9.15357	9.49995	9.5588	9.33613	9.40852	9.42492	11.4086	10.6715	11.2351	10.962	9.15758	9.1721	9.48412	9.45677	9.36698	9.44555	9.11225	8.80373	9.37424	9.21984	9.12002	8.75188	8.94355	8.90765	9.02165	9.16881	9.16693	8.95772
BPSL0621	703632	704531	-	0.691	299	-	0	hypothetical protein	Not in COGs genes	Hypothetical proteins	9.60537	9.60032	9.58528	9.33514	9.56926	9.85585	9.64794	9.38917	9.24941	9.63526	10.0652	10.1485	9.80133	9.65831	9.58278	9.53993	9.5932	9.84157	10.0251	9.78173	10.1203	9.61839	9.69573	9.6025	9.53591	9.49467	9.56434	9.57109	9.53752	9.88944	9.77857	9.51004	10.1712	10.2156	10.0595	9.60743	10.0543	9.60838	10.4393
BPSL0622	705249	705683	+	0.687	144	-	0	hypothetical protein	Not in COGs genes	Cell envelope	13.489	13.0592	13.1781	13.01	12.7898	11.2959	11.4412	11.8136	12.0411	11.7915	11.6487	10.5675	9.70241	9.86108	10.8308	10.6214	10.4717	12.2275	12.0203	12.1766	12.332	11.7594	11.8995	11.6794	10.8811	11.6288	10.9213	12.0957	12.312	11.3653	11.801	11.8263	12.3167	12.1678	11.4528	11.4285	11.928	10.8044	11.6113
BPSL0623	705775	706740	+	0.739	321	-	0	putative hydrolase	Lipid transport and metabolism genes	Putative assignment	13.4323	12.7794	12.8634	12.0103	11.9204	10.484	11.187	11.1981	11.09	10.7368	10.6669	10.4842	9.48856	9.68003	10.151	10.1658	10.0148	11.4776	11.6503	11.7279	11.9019	11.3298	11.406	10.9368	10.5351	11.1051	10.5617	11.563	11.0839	10.6833	10.9727	10.7546	11.3753	10.6155	11.2322	10.8352	11.1424	10.8504	11.5745
BPSL0624	706710	707624	-	0.704	304	-	0	putative protease	Not in COGs genes	Macromolecule degradation	11.9413	12.2166	12.1938	11.6179	11.9324	11.0961	11.2903	11.2346	11.6977	11.1582	11.0102	10.8745	9.8686	9.85978	10.2548	9.97955	10.172	11.6854	11.5807	11.6245	11.8407	11.7387	11.6553	11.3852	10.7822	11.3974	10.4104	11.9659	11.407	11.2136	11.0001	11.6138	11.4158	10.9751	12.2216	11.7271	11.5238	10.8343	11.7264
BPSL0625	707731	709326	+	0.694	531	-	0	putative transport protein	General function prediction only genes	Transport / Binding proteins	9.50403	9.61	9.45851	9.19099	9.44211	9.96448	9.60742	9.27445	9.58066	9.94581	9.82	9.72845	9.82933	9.82771	10.0068	9.57635	9.831	9.36207	10.3605	9.34043	10.4222	9.34501	9.41588	9.37306	9.42463	9.35871	9.51292	9.47992	10.6217	9.69525	10.1103	9.6861	11.6835	11.7875	12.3782	10.1289	11.8344	9.77309	11.3127
BPSL0626	709375	709809	+	0.701	144	-	0	MarR family regulatory protein	Transcription genes	Regulators families	10.8943	11.2718	11.8882	10.0313	10.3189	10.2381	10.415	10.4284	10.2901	9.90072	10.1361	9.8873	9.50042	9.55663	9.57025	9.6822	9.72554	10.5716	10.6927	10.5489	10.8719	10.3441	10.2192	10.0148	9.81009	10.1698	9.79257	10.1595	10.3759	9.81264	10.1909	9.87611	10.4249	10.4087	12.2042	10.9283	11.3668	10.3771	11.5397
BPSL0627	709927	710508	-	0.672	193	-	0	family C56 unassigned peptidase	General function prediction only genes	Macromolecule degradation	13.2428	13.786	13.5678	13.3606	13.4366	11.9605	12.7536	13.2952	13.5071	12.1951	11.5995	10.6575	9.71843	9.84507	11.3046	11.2492	11.0509	13.5197	12.8983	13.3061	13.3265	13.3032	13.4417	13.0347	12.2861	13.055	12.2386	12.8099	13.0832	11.0895	12.0642	11.7912	12.3318	12.0037	11.1614	12.0564	11.3324	10.9404	11.855
BPSL0628	710658	711938	-	0.696	426	-	0	hypothetical protein	Amino acid transport and metabolism genes	Conserved hypothetical proteins	12.0295	12.9025	13.0544	11.6792	12.1007	10.8353	10.4104	11.4002	11.6013	10.7644	10.3102	9.90355	9.65697	9.6384	10.2853	9.99414	10.046	11.5989	11.1564	11.3988	11.446	10.6489	10.5546	11.0187	10.4438	10.6137	10.2818	10.6503	11.5504	10.5219	10.6197	10.54	11.2885	11.6873	10.3565	10.5747	10.14	10.258	10.3302
BPSL0629	712076	712969	+	0.717	297	-	0	RpiR family regulatory protein	Transcription genes	Other regulators	12.801	12.7619	13.1543	11.4693	11.5167	10.2821	10.0581	9.87306	10.1072	10.634	9.93721	9.68424	9.6525	9.57659	9.84231	9.891	9.8483	10.7528	10.5728	10.5092	10.9135	10.6504	10.5886	10.568	9.87283	10.3837	10.0956	10.7723	11.0556	10.4728	10.427	10.7338	10.4416	10.2478	10.3058	10.1925	10.2765	9.75649	11.0348
BPSL0630	712971	714452	+	0.719	493	dan	0	D-aminoacylase	Secondary metabolites biosynthesis, transport and catabolism genes	Small molecules degradation	12.9706	13.1625	13.4408	11.4403	11.5548	10.8665	10.4195	10.0462	9.84472	10.9753	10.614	9.92296	9.58325	9.54635	10.5081	10.1755	10.3556	10.5249	10.6481	10.6469	10.7209	11.4089	11.309	10.8082	10.2657	11.0808	10.4839	11.5176	11.6344	10.9843	10.8058	10.7477	11.2889	10.8126	10.4254	10.7197	10.4386	10.3093	11.2641
BPSL0631	714577	714963	+	0.659	128	-	0	YjgF family protein	Translation genes	Conserved hypothetical proteins	14.3642	14.7947	13.7243	12.8395	12.7073	11.958	11.2096	10.8873	10.7388	11.898	11.428	10.6409	9.51746	9.60194	11.1477	10.7966	10.9984	11.7362	11.4231	11.6764	11.7273	12.6055	12.4455	12.2497	11.1963	12.0382	11.3351	12.4412	13.0293	12.0437	12.3987	12.1955	12.4	11.8633	11.8418	12.139	11.3752	11.1274	12.1269
BPSL0632	715303	716127	-	0.669	274	-	0	putative GTP cyclohydrolase I	Function unknown genes	Macromolecule biosynthesis/modification	10.564	10.7691	10.9392	9.81322	10.0338	11.2149	10.283	10.3582	10.532	10.4113	10.3764	10.1406	9.62295	9.63238	9.8911	9.84898	9.66592	10.4353	10.5548	10.4779	10.6899	10.5956	10.8391	10.7934	10.2184	10.5034	10.3062	10.9785	10.6759	9.79777	9.97432	10.0345	11.1511	10.8244	10.6285	10.3976	10.4079	10.4126	11.0152
BPSL0633	716147	717670	-	0.682	507	ilvA	0	threonine dehydratase	Amino acid transport and metabolism genes	Cofactor/carriers biosynthesis	10.226	11.142	11.2999	10.1282	11.1124	10.3955	9.83828	10.1318	10.8447	10.3311	10.2597	10.1122	10.026	9.86323	10.1395	10.0301	9.86452	10.819	11.2198	10.8271	11.4952	10.2222	10.2755	10.4554	10.0558	10.1682	9.96639	10.3477	10.8198	9.88226	9.87949	10.0835	11.3396	11.1353	10.6985	10.4906	10.4183	10.3372	10.6922
BPSL0634	718126	722205	+	0.671	1359	-	0	putative oxidoreductase	Energy production and conversion genes	Putative assignment	10.5109	11.8477	12.1468	9.8708	10.7572	11.3127	10.6719	10.2776	10.8296	10.7932	10.4589	10.1341	9.73459	9.86232	10.0958	10.0508	9.95278	9.88134	10.3705	9.85347	10.5075	10.4695	10.5413	10.6496	10.1281	10.4333	10.4447	10.8252	12.6402	10.4056	10.4366	10.4517	12.226	12.1003	11.8234	10.871	11.4239	10.9232	11.9925
BPSL0635	722240	722683	+	0.673	147	-	0	hypothetical protein	General function prediction only genes	Conserved hypothetical proteins	12.0352	12.9765	12.5995	11.7514	12.4407	12.3403	12.3226	12.0696	12.399	11.8122	11.2622	10.8673	9.71083	9.84301	10.3831	10.1561	10.0677	11.7278	11.6725	11.7011	12.078	11.9875	12.0479	12.0611	11.1771	11.7353	11.1885	12.2605	12.2592	11.0255	11.4511	11.2481	12.4782	12.223	12.4968	12.0825	12.3245	11.4672	12.7531
BPSL0636	722680	723093	+	0.696	137	-	0	hypothetical protein	Function unknown genes	Conserved hypothetical proteins	11.2859	12.2845	12.1725	11.4281	12.115	11.1539	11.0303	10.8297	11.447	11.269	10.7394	10.4356	9.61101	9.70495	10.2614	9.98986	9.90359	11.4567	11.0946	11.2127	11.35	11.2515	10.9649	11.0425	10.3519	10.9607	10.2918	11.2466	11.8772	10.3539	10.6512	10.6536	12.0898	11.8892	11.6504	11.0542	11.4108	10.8559	11.769
BPSL0637	723141	723872	+	0.603	243	ubiE	0	ubiquinone/menaquinone biosynthesis methyltransferase	Coenzyme transport and metabolism genes	Cofactor/carriers biosynthesis	11.4886	12.7026	12.0811	11.4531	12.3258	11.2277	11.3752	11.2898	12.0682	11.7851	10.5744	9.89249	9.5685	9.87233	10.0465	9.92929	9.8531	11.2174	11.1386	11.168	11.5781	11.3233	11.5153	11.494	10.6583	11.3541	10.7555	11.5508	11.9985	10.5716	11.4785	11.3125	11.6396	11.3912	11.1876	11.47	11.299	10.8048	11.8537
BPSL0638	723962	724933	+	0.739	323	-	0	hypothetical protein	Function unknown genes	Cell envelope	14.0619	14.9878	14.1243	12.1488	12.3214	15.4265	15.3729	13.3509	11.5855	12.7639	14.2917	13.9721	10.7136	11.5624	13.8034	13.4628	13.2394	14.1146	13.3945	13.7455	13.3516	15.3643	15.2356	15.0359	14.1828	14.9453	14.0545	15.7339	11.9046	14.8228	14.0647	11.5853	15.6771	15.3731	15.4865	15.1481	15.0924	14.9698	15.6205
BPSL0639	725014	725688	+	0.692	224	-	0	hypothetical protein	Function unknown genes	Conserved hypothetical proteins	12.3259	12.5089	12.7934	11.277	11.9243	11.8967	11.5398	10.8284	11.2978	11.0429	11.4601	11.1959	9.76508	10.2268	10.8645	10.5817	10.6168	11.2453	11.154	11.1174	11.2145	11.9912	11.8869	12.0411	10.9328	11.6153	10.8153	11.9981	10.9005	11.2692	11.3758	10.6732	13.0153	13.0657	13.3034	12.0792	12.3886	11.5843	12.4168
BPSL0640	725701	727278	+	0.66	525	-	0	putative ubiquinone biosynthesis protein UbiB	General function prediction only genes	Cofactor/carriers biosynthesis	11.5561	12.0015	11.8856	10.486	11.3139	12.07	11.8859	11.2521	11.3675	10.9029	10.9414	10.7606	9.70539	9.98166	10.4271	10.2686	10.1443	10.8516	10.9786	10.7256	11.3588	11.5787	11.4594	11.6228	10.6336	11.2399	10.6512	11.9071	10.6785	10.8603	10.6842	10.4524	12.5049	12.3715	12.2898	11.6147	11.6226	11.3381	12.0397
BPSL0641	727602	728243	+	0.727	213	-	0	hypothetical protein	General function prediction only genes	Conserved hypothetical proteins	10.4788	11.0128	10.8267	9.78563	10.2396	10.8677	10.6921	10.2707	10.2694	9.96451	10.2602	10.2193	9.586	9.81243	9.91133	9.78509	9.71991	10.3454	10.3832	10.3198	10.5381	10.9071	11.0229	10.9864	10.3361	10.8754	10.1097	11.0193	9.89574	10.2276	10.046	9.8557	10.9926	10.9463	11.4381	10.6775	10.914	10.3249	11.2146
BPSL0642	728344	728685	+	0.728	113	-	0	hypothetical protein	Function unknown genes	Conserved hypothetical proteins	11.7965	12.714	13.0322	10.8715	12.0834	13.2396	12.4157	12.04	12.135	12.0524	11.9116	11.7666	9.99466	10.9285	11.1201	10.6386	10.8225	11.6717	11.5196	11.6463	11.8561	12.276	12.6692	12.8005	11.6712	12.0404	11.6736	12.6545	11.9777	11.8479	12.3623	11.9621	13.4067	13.6056	14.5451	13.1263	13.711	12.7089	14.4681
BPSL0643	728756	729403	+	0.653	215	-	0	hypothetical protein	Function unknown genes	Cell envelope	10.5656	11.3237	11.5508	10.2517	11.0276	11.6316	10.9917	10.786	11.2776	11.3118	11.0677	10.5159	9.70788	10.2803	10.1763	10.0833	10.0704	10.5793	10.744	10.6119	11.0849	10.948	10.9435	11.167	10.3435	10.3334	10.6761	11.1387	11.0101	10.4187	10.6688	10.4851	12.2748	12.3969	12.6004	11.2899	11.9438	11.3846	12.2761
BPSL0644	729466	731262	+	0.663	598	aspS	0	aspartyl-tRNA synthetase	Translation genes	Macromolecule biosynthesis/modification	11.2566	12.5962	12.4969	11.0584	12.2044	12.7406	11.9103	11.6919	12.4445	11.8444	12.125	11.5276	9.97158	10.6655	10.9578	10.7918	10.6397	11.7496	12.1541	11.8387	12.3408	11.1788	11.3901	11.8707	11.0765	11.2113	11.0535	11.5833	12.3853	11.0446	11.0738	11.0523	13.6719	13.5489	12.6574	12.1918	12.4026	12.1814	12.6611
BPSL0645	731470	731946	+	0.673	158	ntpA	0	dATP pyrophosphohydrolase	General function prediction only genes	Central/Intermediary metabolism	11.4802	11.221	11.2968	11.1605	11.8129	11.2842	11.059	10.8053	11.6625	10.8987	10.7683	10.5334	9.82071	9.71632	10.1087	9.93952	9.68428	11.6659	11.6648	11.5489	11.8522	10.9291	10.8857	11.0855	10.2479	10.6967	10.4395	10.9941	10.5583	10.7498	10.985	10.4925	11.688	11.5593	11.3495	10.7536	11.1628	10.8333	11.4341
BPSL0646	731943	733217	+	0.697	424	-	0	putative phospholipase	Lipid transport and metabolism genes	Putative assignment	10.6776	11.1057	10.9769	10.3628	10.7259	10.5709	10.3372	9.87356	10.3875	10.414	10.0774	10.0548	9.59673	9.65763	9.60353	9.61421	9.62459	10.122	10.2028	10.1124	10.4219	10.4105	10.2886	10.1381	9.91324	10.2528	9.76163	10.3597	10.308	10.3903	10.4195	10.1196	10.6145	10.3407	10.575	10.1164	10.3543	10.1414	10.8417
BPSL0647	733407	734006	+	0.63	199	-	0	TetR family regulatory protein	Transcription genes	Regulators families	14.4404	14.465	14.7489	14.0008	13.5977	11.5077	11.4704	12.4128	12.367	11.4595	12.9269	11.5576	9.94183	10.8282	11.0042	11.9742	10.9668	12.3188	12.5186	12.6054	13.206	12.7568	13.2541	12.7833	12.2238	12.465	12.401	13.2864	13.3853	12.2367	12.3374	12.7604	11.9278	12.1419	15.0741	14.7158	14.6424	14.6628	14.9632
BPSL0648	734064	735851	+	0.645	595	-	0	putative acyl-CoA dehydrogenase oxidoreductase protein	Lipid transport and metabolism genes	Putative assignment	13.7422	14.3948	14.3643	14.281	13.6614	10.9982	11.3441	11.7389	11.9564	11.5353	12.3414	12.0907	9.85224	10.6103	12.2003	11.8614	11.9667	12.2708	12.3487	12.5642	12.8417	11.4846	11.8238	11.5374	11.2525	11.2405	11.2104	11.8561	12.438	11.795	11.4602	11.3206	12.6448	12.5593	13.5416	12.3409	13.5848	13.8766	13.8656
BPSL0649	736009	738444	+	0.674	811	-	0	putative 3-hydroxyacyl-CoA dehydrogenase oxidoreductase	Lipid transport and metabolism genes	Putative assignment	12.6372	12.7938	13.4867	12.6074	12.1408	10.5025	10.6581	11.0363	11.0584	10.436	11.2429	11.3263	9.58533	10.0305	11.547	11.099	11.4528	11.2219	11.2022	11.3048	11.5393	10.6431	10.8265	11.0105	10.648	10.6585	10.4686	10.6487	11.1611	11.019	10.5908	10.1782	12.131	12.0274	12.7169	11.6201	12.9482	12.8718	12.6271
BPSL0650	738624	739823	+	0.678	399	-	0	acetyl-CoA acetyltransferase	Lipid transport and metabolism genes	Central/Intermediary metabolism	13.6695	12.8789	13.5216	12.8694	12.4363	10.8026	10.7915	11.5001	11.5115	10.6396	11.2531	11.4883	9.61127	9.96589	11.2096	10.9029	11.0188	11.5061	11.3418	11.5317	11.6755	10.8501	10.9029	11.3829	10.8275	10.8521	10.6285	10.874	11.3407	11.1788	10.8313	10.4022	12.1144	11.9548	13.0056	11.7151	13.3411	12.5082	13.1482
BPSL0651	739918	740682	+	0.685	254	-	0	enoyl-CoA hydratase	Lipid transport and metabolism genes	Putative assignment	12.0886	11.3213	11.615	11.2041	10.6949	10.0598	9.98332	10.1542	9.98506	10.1443	10.0399	10.2372	9.5983	9.68947	10.2866	10.0138	10.1373	10.302	9.89248	10.4089	9.89857	10.0528	10.1383	10.3103	10.0679	10.103	9.95347	10.0585	10.3824	10.6403	10.4179	9.80693	10.4998	10.2335	11.3482	10.6247	11.4888	10.6192	11.9831
BPSL0652	740796	741620	-	0.709	274	-	0	FdhD/NarQ family protein	Energy production and conversion genes	Energy metabolism - carbon	10.9132	11.1862	10.7182	11.0686	11.3898	10.2762	10.159	10.1805	10.5984	10.2046	9.82436	9.94739	9.68128	9.53675	9.94697	9.86429	9.7963	10.3917	10.6082	10.3988	10.8856	10.6744	10.4632	10.1358	10.0772	10.4086	9.88366	10.6731	11.5546	10.6119	10.5464	10.094	10.2975	10.0125	10.4209	10.1491	10.3303	9.96472	10.2537
BPSL0653	741755	742234	+	0.648	159	-	0	hypothetical protein	Not in COGs genes	Conserved hypothetical proteins	12.6558	12.8978	12.8568	12.1693	12.0656	11.552	12.2413	11.5034	11.8679	11.5026	13.4922	11.3807	10.2019	11.6632	10.4673	10.1345	10.2108	11.3901	11.5813	11.4498	11.8058	11.3171	11.8379	11.8012	11.0404	11.1683	10.9524	11.925	12.0314	11.5267	11.7389	12.2225	11.5403	10.627	11.7368	11.348	11.9152	11.7938	12.487
BPSL0654	742279	742692	-	0.657	137	-	0	thioesterase superfamily protein	Lipid transport and metabolism genes	Conserved hypothetical proteins	11.5852	10.8058	11.0825	11.3248	11.31	12.2759	10.9541	11.6532	11.5343	10.2657	10.7359	10.7491	9.92462	10.1489	10.0705	9.89166	9.88415	11.3029	11.5754	11.3346	11.9652	11.2695	11.2914	11.233	10.4137	10.8345	10.4937	11.8166	11.3717	11.1601	11.3636	10.0402	11.8024	11.1855	12.4312	10.8207	11.9323	10.8406	12.7866
BPSL0655	742999	744870	+	0.66	623	-	0	ATP-binding transmembrane ABC transporter protein	Posttranslational modification, protein turnover, chaperones genes	Transport / Binding proteins	9.83203	10.2466	10.2263	9.30343	9.7375	10.0269	9.91486	9.26827	9.30164	9.8534	9.80624	10.0282	9.60445	9.62409	9.6157	9.58983	9.56848	9.4191	9.60383	9.40282	9.688	9.92873	9.91571	9.9691	9.66209	9.73848	9.69319	10.0526	9.80106	9.69075	9.86495	9.62332	9.95075	9.85464	10.1949	10.0212	10.0607	9.96929	10.3969
BPSL0656	745363	746082	-	0.732	239	-	0	putative nucleotidyl transferase	Cell wall/membrane biogenesis genes	Putative assignment	11.2308	10.7639	10.1813	9.99484	10.079	11.6439	10.4337	10.0184	9.64112	9.62043	10.4554	10.6521	9.77038	9.8529	10.0778	10.051	10.0266	9.72026	10.1099	9.83623	10.071	10.8094	10.821	10.5524	10.1176	10.5413	10.213	10.8834	9.57921	9.89453	9.97294	9.95487	12.0335	11.9241	12.5892	10.7996	11.8015	10.7033	12.0771
BPSL0657	746086	747120	-	0.702	344	-	0	hypothetical protein	General function prediction only genes	Conserved hypothetical proteins	11.0085	10.9563	10.8359	9.89508	10.0595	11.5032	10.3781	10.1417	9.76142	10.0104	10.7863	10.9513	10.0024	10.1495	10.1205	10.2101	10.1421	10.2127	10.2991	10.0846	10.5664	10.8105	10.8979	10.8892	10.2375	10.4575	10.4148	10.958	10.1633	10.4064	10.0224	10.0103	12.5013	12.0272	11.9307	10.9365	11.5859	11.0595	11.6204
BPSL0658	747333	749696	+	0.666	787	-	0	hypothetical protein	Cell wall/membrane biogenesis genes	Cell envelope	11.5122	12.424	12.5181	10.9665	12.0308	12.7131	11.1685	11.949	12.4322	10.8809	11.2057	10.8841	9.78509	10.2012	10.2844	10.1106	9.93203	11.9226	11.9189	11.7583	12.3253	11.6394	11.6786	12.0594	11.0566	11.436	11.0625	11.863	11.2719	9.99349	10.8603	11.0893	12.7515	12.3657	13.191	11.8479	12.2332	11.4592	12.4026
BPSL0659	749757	751109	+	0.684	450	-	0	putative peptidyl-prolyl cis-trans isomerase	Posttranslational modification, protein turnover, chaperones genes	Chaperones	12.2258	12.7441	12.657	11.3615	12.2738	12.8653	11.4555	12.074	12.499	10.9147	11.4619	11.4352	9.7244	10.1429	10.6153	10.5865	10.3316	12.3335	12.524	12.3046	12.8323	11.968	12.1351	12.4325	11.339	11.731	11.248	12.3221	11.2866	9.83937	10.5146	11.1098	13.2016	12.729	12.8503	12.0342	12.2568	11.7914	12.2654
BPSL0660	751131	752180	+	0.722	349	pdxA	0	4-hydroxythreonine-4-phosphate dehydrogenase	Coenzyme transport and metabolism genes	Cofactor/carriers biosynthesis	12.0651	12.3527	12.3653	10.493	11.5768	12.314	10.7805	11.3163	11.5526	10.2772	10.9569	10.9326	9.77658	10.0288	10.2508	10.1168	9.96203	11.2887	11.3158	11.0983	11.6006	11.5661	11.6535	11.92	10.9958	11.352	10.7213	11.5964	10.6127	9.7883	10.5661	10.4366	12.4297	11.8995	12.759	11.4724	12.0163	11.218	12.0104
BPSL0661	752212	753039	+	0.678	275	ksgA	0	dimethyladenosine transferase	Translation genes	Macromolecule biosynthesis/modification	11.6022	11.7241	11.9633	10.0292	10.8324	10.9282	9.87235	10.5224	10.8779	9.67296	10.1828	10.3294	9.64847	9.86934	9.74574	9.77153	9.82146	10.5052	10.823	10.5921	11.1485	10.8212	10.8013	11.0854	10.2685	10.4836	10.149	11.021	9.7888	9.55265	9.91247	10.0055	11.5025	11.1387	11.7791	10.3877	11.0632	10.238	10.9756
BPSL0662	753301	754239	-	0.715	312	-	0	hypothetical protein	General function prediction only genes	Cell envelope	11.8148	11.6123	11.7336	11.2277	12.2772	10.3561	10.0304	12.4868	13.3828	9.74389	9.94509	10.0612	9.703	9.71485	9.65632	9.61876	9.62029	11.0359	11.0498	10.8245	11.12	10.7702	10.4351	10.86	10.2651	10.0612	9.99111	10.9023	10.3407	9.83372	10.1672	9.92115	9.9074	9.88005	10.4953	10.6513	10.0549	10.149	10.1988
BPSL0663	754617	755006	+	0.618	129	gloA	0	lactoylglutathione lyase	Amino acid transport and metabolism genes	Central/Intermediary metabolism	12.317	12.4039	12.477	10.8865	11.5993	13.2587	11.8415	11.7165	12.5689	12.0003	11.5633	11.6744	9.87049	10.1694	11.0924	10.6502	10.4828	11.694	11.4548	11.5331	11.7074	12.3527	12.4169	12.3094	11.0106	11.7086	11.4776	12.9645	12.3256	11.3559	12.5051	11.4155	12.3204	11.9515	12.6227	12.6955	12.5861	11.4563	13.4592
BPSL0664	755219	756064	-	0.687	281	-	0	hypothetical protein	General function prediction only genes	Conserved hypothetical proteins	10.9894	11.1528	10.9916	10.8342	10.6291	11.2022	10.2273	10.3183	10.3232	9.71132	10.1007	10.0257	9.63903	9.81784	9.73131	9.79278	9.67675	10.1782	10.107	10.0373	10.2031	10.7989	10.8422	10.7375	10.0737	10.5806	10.1609	11.0989	9.58015	9.82643	9.7011	9.60857	11.203	10.7525	11.6316	10.5881	11.0544	10.3348	11.3285
BPSL0665	756145	756924	-	0.674	259	-	0	putative acyltransferase	Lipid transport and metabolism genes	Putative assignment	10.6291	11.6382	11.3566	9.71243	10.7541	11.3719	9.99954	10.1711	10.4701	10.1235	10.4992	10.3376	9.88402	10.1582	10.1694	9.90047	9.80077	9.81957	10.0658	9.65635	10.1199	10.0397	10.3118	10.7966	9.98449	9.89606	10.2172	10.2283	9.91613	9.65063	9.85705	9.76261	11.5983	11.2619	12.0166	10.5491	11.3675	10.4819	11.4118
BPSL0666	756967	757530	-	0.676	187	-	0	hypothetical protein	Amino acid transport and metabolism genes	Conserved hypothetical proteins	10.784	11.9108	11.1524	10.2513	11.612	11.4369	10.298	10.4378	11.0834	10.1343	10.6054	10.3758	9.96858	10.1797	10.1394	10.0145	9.96598	10.4218	10.6423	10.3104	10.9037	10.3639	10.4156	10.627	10.0989	10.1766	10.0983	10.5377	10.8241	9.86228	10.0583	9.91143	12.3308	12.2341	12.1902	10.7478	11.5736	10.5909	11.5651
BPSL0667	757548	759647	-	0.699	699	glyS	0	glycyl-tRNA synthetase beta subunit	Translation genes	Macromolecule biosynthesis/modification	9.90647	10.7274	10.723	9.87482	10.8492	11.5247	10.3812	10.5161	11.2531	10.1504	10.616	10.328	9.67293	9.89157	10.1999	10.1703	10.0343	10.5262	11.1335	10.6638	11.3662	10.2795	10.3539	10.5884	10.0686	10.1727	10.1609	10.3732	11.0513	9.93902	9.9298	10.1933	12.1468	11.8925	11.7861	10.6852	11.4645	10.6069	11.4463
BPSL0668	759664	760671	-	0.661	335	glyQ	0	glycyl-tRNA synthetase alpha subunit	Translation genes	Macromolecule biosynthesis/modification	10.0164	10.7798	10.8399	10.0173	11.1478	11.5758	10.6327	10.7923	11.7727	10.7715	10.8623	10.2886	9.72278	10.1606	10.2866	10.1256	10.0229	10.8266	11.2362	10.6546	11.4353	10.2774	10.4415	10.7851	10.1421	10.1148	10.3268	10.5011	11.7151	10.0442	10.1809	10.5229	12.1244	11.8956	12.0708	10.8127	11.3477	10.6158	11.802
BPSL0669	760927	762633	-	0.707	568	lnt	0	apolipoprotein N-acyltransferase	Cell wall/membrane biogenesis genes	Macromolecule biosynthesis/modification	11.6918	11.7375	12.0123	10.3044	11.1972	11.3462	10.3898	10.5063	10.3708	9.89109	10.2954	10.2004	9.75296	9.92502	10.0467	9.86966	9.8787	10.1813	10.4538	10.2089	10.6833	11.3883	11.4697	11.3876	10.7095	11.0535	10.5613	11.0088	9.37292	9.8911	9.913	9.79845	11.5179	11.3606	11.8636	10.9418	11.1098	10.5991	11.2047
BPSL0670	762676	763563	-	0.64	295	-	0	putative cation transporter efflux protein	Inorganic ion transport and metabolism genes	Transport / Binding proteins	12.2653	12.2964	12.691	11.0305	11.8536	12.5563	11.7669	12.338	12.8206	12.3891	11.5225	11.0125	9.84702	10.6007	10.5358	10.6164	10.2552	11.9683	11.5091	11.7327	11.8419	12.2792	12.4331	12.4266	11.5296	11.9078	11.5322	12.1443	10.8965	11.2409	11.5566	11.6325	12.9682	12.6101	12.7202	11.5011	12.3065	11.058	12.5098
BPSL0671	764076	764708	-	0.741	210	-	0	hypothetical protein	Inorganic ion transport and metabolism genes	Conserved hypothetical proteins	10.7	10.6121	10.3291	10.1878	10.5065	10.8426	9.9548	10.2109	10.4345	9.81737	10.0372	9.88902	9.63837	9.625	9.93486	9.87509	9.84723	10.6311	10.827	10.8049	11.2544	11.0304	11.0357	10.6084	10.1438	10.7155	10.0324	11.1994	9.90453	9.77176	10.0684	9.8709	10.6476	10.6649	11.1086	10.4876	10.6053	10.2893	10.9813
BPSL0672	764729	765544	-	0.677	271	-	0	hypothetical protein	General function prediction only genes	Conserved hypothetical proteins	11.3858	11.567	11.6422	10.792	11.5428	11.5175	10.573	11.2425	11.6292	10.8619	10.5214	10.1814	9.82814	9.83562	9.9876	10.185	10.0042	11.5496	11.388	11.5917	11.7773	11.4308	11.2487	11.3417	10.5323	11.1893	10.5268	11.3804	11.1966	10.1191	10.4927	10.4963	11.5667	11.3901	11.2701	10.844	10.8781	10.233	11.2123
BPSL0673	766175	767239	-	0.692	354	-	0	putative PhoH-family protein	Signal transduction mechanisms genes	Putative assignment	10.1075	11.0864	11.1566	10.2573	11.2212	11.8834	11.0708	10.7219	11.1433	10.9018	10.7214	10.3896	9.95583	10.0996	10.0336	9.91988	9.80462	10.4607	10.8386	10.5209	11.1359	10.4702	10.3786	10.4819	10.0932	10.3022	10.0823	10.6406	11.1644	11.4669	10.9085	10.3433	11.7768	11.7367	12.1897	10.8115	11.7273	10.4454	11.9748
BPSL0674	767263	768636	-	0.653	457	miaB	0	putative tRNA thiotransferase protein MiaB	Translation genes	Macromolecule biosynthesis/modification	9.54572	10.798	11.3681	10.0132	10.9349	10.9449	10.8777	10.4676	11.6776	11.1478	10.9476	10.3423	9.89861	10.2006	10.0843	9.86107	9.83208	10.4273	10.9572	10.6028	11.2312	9.93946	10.0588	10.0879	9.88875	9.90342	9.95906	10.131	11.9133	11.2223	10.7177	10.3189	12.0513	12.0491	11.8656	10.1394	11.3684	10.164	11.3089
BPSL0675	769122	770054	-	0.69	310	-	0	putative LysR family transcriptional regulator	Transcription genes	Regulators families	10.0045	10.1068	9.63359	9.71806	9.87857	10.3771	10.0291	9.57309	9.65442	9.70595	10.1829	10.1682	9.84641	9.91798	9.74891	9.67073	9.74974	9.87111	9.67095	9.76931	9.79899	10.1229	10.005	9.86594	9.71324	10.0144	9.7748	10.1374	9.61389	9.73256	9.74651	9.97105	10.6036	10.2306	10.4028	10.4065	10.4057	11.0172	11.2358
BPSL0676	770200	771372	+	0.708	390	-	0	putative transmembrane transporter protein	Carbohydrate transport and metabolism genes	Transport / Binding proteins	8.94833	9.09883	8.94432	9.18649	9.30743	9.32927	9.39829	9.08021	9.11556	9.51895	9.35421	9.60641	9.65795	9.56904	9.4519	9.47972	9.50834	9.16984	9.21624	9.22509	9.2217	9.3373	9.34063	9.29807	9.3719	9.25916	9.37678	9.32918	9.20074	9.56262	9.57794	9.39372	9.18398	9.1573	9.49235	9.48208	9.37027	9.41932	9.38921
BPSL0677	771506	772174	+	0.7	222	-	0	putative DNA binding protein	Transcription genes	Putative assignment	10.664	10.4649	10.1576	11.2517	10.6554	11.9317	11.8412	11.4036	10.9664	10.764	12.454	10.8611	9.87828	10.1827	10.5243	10.0118	10.173	12.3294	12.0506	12.3295	12.8071	14.8022	13.3462	10.9405	10.7469	13.1865	11.0159	15.1294	10.4562	10.3199	10.2708	11.2595	12.4559	11.8394	11.6174	11.0686	11.672	10.6986	11.8811
BPSL0678	772598	773320	+	0.703	240	ribB	0	putative 3,4-dihydroxy-2-butanone 4-phosphate synthase	Coenzyme transport and metabolism genes	Cofactor/carriers biosynthesis	10.0767	10.6591	10.8817	10.3946	11.4912	9.61568	9.61188	10.4446	10.9255	10.1195	9.78588	9.85068	9.5481	9.4786	9.50129	9.62549	9.65396	11.0882	10.6768	11.016	10.8741	11.2876	10.3531	9.57727	9.6706	10.5427	9.63251	11.6653	11.5771	10.3017	10.5864	9.51061	10.6036	11.0779	10.5312	10.2611	10.0134	9.94846	9.81829
BPSL0679	773388	774074	-	0.684	228	-	0	putative hydrolase protein	General function prediction only genes	Putative assignment	10.3869	10.6997	10.7734	10.0129	10.3793	10.5959	10.0607	10.3145	10.424	9.77808	9.93229	9.91332	9.509	9.51251	9.7689	9.79449	9.73799	10.4181	10.3317	10.414	10.67	10.7834	10.8085	10.6844	10.1487	10.5866	10.151	11.0087	9.9668	9.60163	10.012	9.75958	10.3563	10.2004	10.7507	10.5694	10.3839	9.94645	10.3341
BPSL0680	774204	775058	-	0.683	284	-	0	hypothetical protein	General function prediction only genes	Cell envelope	10.6477	11.2085	11.1351	10.1483	10.4339	10.5776	10.1543	10.7111	10.7345	10.1609	9.92678	9.54158	9.66578	9.52959	9.6272	9.58607	9.58544	10.4546	10.4636	10.5435	10.8371	10.9186	11.0746	10.9343	10.4212	10.7085	10.2816	10.9193	10.0558	9.59999	10.1717	10.0408	9.99685	9.77088	10.3926	10.8492	10.0898	10.1525	10.2166
BPSL0681	775147	776373	-	0.699	408	-	0	hypothetical protein	Lipid transport and metabolism genes	Conserved hypothetical proteins	9.5696	10.5103	10.1624	9.00946	9.22248	9.30578	9.51437	8.7958	8.57794	9.47195	9.74954	9.3191	9.59211	9.5566	9.42214	9.54179	9.51476	9.11852	9.31522	9.12355	9.18501	9.76468	10.237	10.4749	9.92131	9.95865	9.96069	10.0626	9.89101	9.41055	9.38963	9.28174	9.13582	9.20599	9.29724	10.2779	9.32007	9.74839	9.1219
BPSL0682	776411	777943	-	0.641	510	-	0	putative asparagine synthetase B	Amino acid transport and metabolism genes	Amino acid biosynthesis	9.40684	10.9912	10.6703	9.01909	9.12913	9.22794	9.63132	8.75516	8.70283	9.55718	9.82855	9.21659	9.54947	9.4804	9.54213	9.54512	9.49571	8.95932	9.06918	9.02372	8.9091	9.9303	10.7602	10.7626	10.3468	10.1294	10.1763	10.0691	10.1718	9.37606	9.35989	9.26489	9.04477	9.16987	9.10973	10.5536	9.22111	9.78784	9.07471
BPSL0683	777987	779342	-	0.67	451	-	0	putative 3-phosphoshikimate 1-carboxyvinyltransferase	Amino acid transport and metabolism genes	Amino acid biosynthesis	9.55296	10.5053	10.5058	9.05323	8.94817	9.31733	9.68701	8.72262	8.56261	9.60936	9.88992	9.30274	9.60909	9.53312	9.56947	9.51626	9.52125	8.85077	8.94195	8.83372	8.73951	9.82846	10.5455	10.6515	10.3529	10.0777	10.0822	10.0517	10.1262	9.35298	9.32522	9.25639	9.09659	9.14344	9.14423	10.4803	9.22645	9.91912	9.10744
BPSL0684	779381	780688	-	0.697	435	-	0	putative 3-phosphoskimimate 1-carboxyvinyltransferase	Amino acid transport and metabolism genes	Amino acid biosynthesis	9.70709	10.5851	10.5022	8.93831	8.87012	9.42989	9.71561	8.72946	8.60557	9.63317	9.94483	9.40868	9.68211	9.54409	9.49714	9.53288	9.47644	8.8387	8.91321	8.81797	8.6911	10.0457	10.5345	10.7315	10.3202	10.074	10.1145	10.1972	10.2239	9.38984	9.369	9.25809	9.10059	9.09086	9.20393	10.7423	9.27397	9.85382	9.04661
BPSL0685	780710	781132	-	0.627	140	-	0	hypothetical protein	Translation genes	Conserved hypothetical proteins	10.7724	11.5899	11.5388	9.07307	9.06374	9.60597	10.1781	8.71087	8.77814	10.2848	10.4461	9.25321	9.68984	9.65802	9.53561	9.53146	9.58789	9.05575	9.01782	9.00457	8.75726	11.3289	12.1647	12.246	11.2932	11.4667	11.2985	11.5017	11.235	9.42999	9.65786	9.49717	9.25479	9.22502	9.35484	11.9701	9.29174	10.22	9.07327
BPSL0686	782049	782765	-	0.67	238	glpF	0	putative glycerol uptake facilitator protein	Carbohydrate transport and metabolism genes	Transport / Binding proteins	10.1212	10.7818	11.9441	10.7096	10.9367	13.1342	9.60792	11.8879	10.2777	9.75586	9.88332	9.92957	9.9341	9.83751	10.5859	10.6551	10.2612	9.44654	9.05884	9.16192	8.80542	11.7681	12.6101	14.1429	13.0446	11.9815	12.9365	12.1171	13.0738	9.48324	9.60444	9.76825	13.2579	13.1347	11.6251	10.9381	11.8918	11.4084	11.7651
BPSL0687	782878	784380	-	0.673	500	glpK	0	glycerol kinase	Energy production and conversion genes	Central/Intermediary metabolism	10.2993	11.4798	12.1284	11.652	12.069	13.7114	9.69509	12.6067	10.9887	9.82884	10.2685	10.1962	9.77577	9.87491	10.8497	10.9589	10.454	9.99824	9.13511	9.56478	8.98952	12.7574	13.1327	14.3662	13.3944	12.792	13.2117	12.8607	14.1348	9.51413	9.67657	9.98645	13.8788	13.5815	12.0284	11.6736	12.1825	11.992	12.4297
BPSL0688	784486	786018	-	0.703	510	glpD	0	putative glycerol-3-phosphate dehydrogenase	Energy production and conversion genes	Small molecules degradation	10.4461	12.2702	12.1742	11.7278	12.0342	13.3692	9.95904	12.2837	11.4707	10.0997	10.9302	10.5896	9.88912	10.4611	10.3855	10.1605	10.1127	10.4567	9.72625	10.0378	9.63993	13.8155	13.8798	14.0173	13.0095	13.5534	12.6266	14.0312	13.7977	9.5733	9.92575	10.5828	12.7936	12.3571	12.6316	12.8182	12.528	13.2632	13.4686
BPSL0689	786186	786557	+	0.723	123	-	0	hypothetical protein	Not in COGs genes	Cell envelope	11.7442	11.6954	11.0819	11.5229	11.2036	11.2467	10.5816	11.2677	10.9337	10.4575	10.2725	10.055	9.56402	9.57694	10.1237	10.0685	9.88442	11.0099	10.4137	10.9016	10.4698	12.0904	11.8367	11.9132	11.3337	11.7641	11.1055	11.7867	10.4558	10.3757	10.3002	10.5421	10.9977	10.7515	11.0015	11.6355	10.9626	10.8891	11.3927
BPSL0690	786624	786833	-	0.6	69	-	0	hypothetical protein	Not in COGs genes	Hypothetical proteins	14.9065	16.2997	15.891	14.6034	15.2043	11.2843	14.1028	12.9676	14.6205	15.3297	12.8563	11.6001	9.60492	10.0511	11.073	11.1328	10.9118	13.8602	13.7415	13.9601	14.2598	13.4236	13.5025	13.9578	12.6032	13.314	12.5828	13.3272	15.6442	14.1519	15.9609	15.2023	11.3683	11.0644	12.6124	12.1564	13.6135	11.772	14.4276
BPSL0691	787140	787976	-	0.658	278	glpR	0	putative DeoR family glycerol-3-phosphate regulon repressor	Carbohydrate transport and metabolism genes	Regulators families	10.1661	10.0942	10.2996	9.97282	10.1244	10.399	10.2257	9.94893	10.1249	9.85774	10.4451	10.5261	9.96677	9.75455	9.89094	9.82872	9.68918	9.80591	9.68043	9.71068	9.70696	10.4536	10.329	10.1488	9.82955	10.1881	9.89974	10.4275	10.0122	9.87021	10.0736	9.52979	10.998	10.7622	10.3451	10.1077	10.4227	10.2122	10.3408
BPSL0692	788147	789820	+	0.712	557	-	0	gamma-glutamyltransferase 2	Amino acid transport and metabolism genes	Amino acid biosynthesis	12.671	12.3753	11.7997	10.8484	10.6782	11.9622	11.411	10.3745	10.1494	10.301	10.2792	10.1253	9.69962	9.64519	11.2831	10.9071	10.8663	10.5971	10.2593	10.5804	10.2845	12.2618	12.0936	12.3899	11.6783	12.0311	11.6062	12.5347	10.9282	10.355	10.3556	10.8094	12.4865	11.8592	11.0302	11.3686	11.0273	11.0746	11.6821
BPSL0693	790123	790956	+	0.621	277	-	0	hypothetical protein	Not in COGs genes	Conserved hypothetical proteins	15.2696	15.2519	14.8105	14.1367	13.7052	13.8531	14.1971	13.2316	13.2928	13.9291	12.604	12.2671	9.87196	10.1869	11.694	11.2577	11.4007	12.792	12.0947	12.6851	12.4383	14.3488	14.4187	14.0711	12.8582	13.9472	13.2703	14.7245	14.0751	13.0933	13.3713	13.321	13.5037	13.0822	13.3686	13.6174	13.5972	13.445	14.4391
BPSL0694	791026	791526	+	0.739	166	-	0	hypothetical protein	Replication, recombination and repair genes	Hypothetical proteins	12.1644	11.8258	11.8439	11.2097	10.8772	11.6739	11.8074	10.8423	10.7523	10.8303	10.6702	10.9026	9.59513	9.65674	9.96985	9.97	10.0053	11.1828	10.853	11.1611	11.0052	12.0992	11.7009	11.4337	10.8413	11.7364	10.6284	12.3118	11.3707	11.0945	10.786	10.5992	11.4721	10.9919	11.2786	11.1744	11.2898	11.236	11.8658
BPSL0695	791664	793121	-	0.693	485	rhlE1	0	putative ATP-dependent RNA helicase 1	Replication, recombination and repair genes	Macromolecule biosynthesis/modification	10.1465	10.2865	10.2119	9.05923	9.18906	11.5529	10.016	10.004	9.50331	9.49672	10.2761	9.92843	9.6421	9.98575	9.9177	9.92824	9.80494	9.08544	9.31864	9.14845	9.27739	10.0314	9.99304	10.0474	9.70631	9.87105	9.8192	10.3011	9.86281	9.52941	9.52118	9.53419	11.1598	11.2098	12.0108	10.9443	11.2514	10.5948	11.0245
BPSL0696	793249	794547	-	0.661	432	-	0	putative periplasmic cytochrome c containing protein	Energy production and conversion genes	Energy metabolism - carbon	13.081	14.1126	14.4122	11.2875	12.3209	14.0418	12.5103	12.2192	12.2268	11.4062	12.8325	11.8973	9.84984	11.2496	11.5581	11.0418	11.0924	11.0323	11.3587	11.1147	11.7726	12.3231	12.561	12.9527	11.3657	12.0702	12.1285	12.7734	12.7337	9.84381	10.8909	11.2033	13.3166	13.4145	13.6667	13.0835	13.2624	13.2244	13.4722
BPSL0697	794567	795328	-	0.705	253	-	0	putative periplasmic cytochrome c protein	Energy production and conversion genes	Energy metabolism - carbon	12.6647	13.7257	14.1376	11.751	12.8669	13.1699	12.1035	12.1239	12.7937	11.3467	12.6048	11.5074	9.99463	11.5506	11.0958	11.0556	10.6874	12.3473	12.3401	12.1646	12.4227	11.8468	12.0376	12.4194	11.189	11.6932	11.3895	12.0669	13.0213	10.0572	11.1261	11.0641	12.9313	13.1534	13.4645	12.5648	12.8712	12.2632	13.2025
BPSL0698	795753	796679	+	0.75	308	-	0	putative transmembrane transporter protein	Not in COGs genes	Transport / Binding proteins	10.9722	11.2696	11.392	10.2103	10.5991	11.0125	10.4886	10.4915	10.5981	10.0707	10.0252	9.85226	9.50488	9.61451	9.86181	9.71633	9.78201	9.98172	9.95632	10.0522	9.98522	10.7351	10.7075	10.6079	10.228	10.5574	10.0629	10.5949	10.1187	9.79683	10.0905	10.377	10.209	10.3627	11.2307	11.3164	10.3736	10.6428	10.8219
BPSL0699	797270	798418	-	0.672	382	-	0	putative galactonate dehydratase protein	General function prediction only genes	Small molecules degradation	10.9178	10.8577	10.7914	12.1883	11.697	10.0783	9.8558	10.6356	11.0991	9.97872	9.56865	9.54473	9.70688	9.61696	9.82429	9.78351	9.70702	9.88321	9.8742	9.88732	9.93161	10.1124	10.1354	9.72239	9.63462	9.99681	9.68513	10.1988	10.5586	9.52425	9.5223	9.86511	9.76616	9.7913	9.52381	9.86555	9.57351	9.66969	9.50591
BPSL0700	798874	799221	+	0.618	115	-	0	hypothetical protein	Function unknown genes	Conserved hypothetical proteins	12.9687	12.9282	12.6685	11.8484	11.6131	11.2926	10.9367	11.4438	11.6568	10.898	10.3996	10.1103	9.62716	9.70247	10.1231	9.98914	9.841	10.8455	10.436	10.978	10.8567	11.1015	11.3651	11.5326	10.6402	10.8584	10.615	11.309	11.3555	10.1238	11.0341	11.6036	10.4913	10.2183	10.42	11.2399	10.2893	10.2457	10.4584
BPSL0701	799353	799808	-	0.733	151	-	0	hypothetical protein	Not in COGs genes	Cell envelope	11.9424	12.8206	11.9018	10.996	10.6456	10.41	10.9437	9.91054	9.97305	9.83306	9.92788	9.73013	9.69755	9.59491	9.59667	9.66225	9.72967	10.3372	9.8176	10.2279	9.83507	11.6696	11.686	10.9152	10.6746	11.597	10.464	11.6699	9.72177	9.89374	10.0344	10.0325	9.64525	9.39563	10.9615	10.4599	10.5681	10.1468	11.736
BPSL0702	800104	801786	+	0.709	560	-	0	calcineurin-like phosphoesterase	General function prediction only genes	Putative assignment	8.88496	8.72118	8.73362	8.93072	8.67055	9.28354	9.2444	8.68384	8.40099	9.21651	9.26908	9.48466	9.56016	9.51822	9.40773	9.49399	9.49034	8.83495	8.92272	8.82021	8.67552	10.712	11.2978	10.1485	10.0409	10.9067	9.85219	9.69005	8.9469	9.35318	9.29227	9.26423	8.92199	9.04407	9.20206	9.09996	9.275	9.27036	9.08621
BPSL0703	801764	803647	-	0.699	627	-	0	putative two-component sensor histidine kinase	Signal transduction mechanisms genes	Two component systems	13.5883	9.3917	10.4203	10.5122	10.0124	10.1811	9.47155	9.73407	9.20357	9.45985	9.51919	9.70028	9.72426	9.54814	10.125	9.97109	9.89739	9.97222	10.3745	10.3502	10.448	9.53554	9.51028	9.36971	9.50864	9.53455	9.58897	9.41613	9.25699	9.41058	9.46356	9.39225	9.91705	9.73231	9.83728	9.42458	9.99196	9.40657	9.83525
BPSL0704	803697	805016	-	0.667	439	-	0	putative two-component response regulator protein	Signal transduction mechanisms genes	Two component systems	13.7784	10.0495	11.4923	12.1805	11.2246	11.3116	9.52248	11.2192	10.0853	9.97182	9.55019	9.63338	9.59407	9.46538	11.181	11.1838	11.0095	11.288	11.8287	11.7378	11.943	9.76281	9.68066	9.62175	9.51521	9.6783	9.68323	9.6948	10.014	9.42761	9.6503	9.5712	10.9104	10.1602	10.2155	9.53937	10.3943	9.39859	10.3277
BPSL0705	805804	806385	+	0.701	193	-	0	hypothetical protein	Not in COGs genes	Hypothetical proteins	13.0598	15.1041	15.3698	15.0494	14.2296	9.50907	11.3036	11.1409	11.9835	11.3797	10.6502	10.3068	9.90052	9.73655	12.1474	9.70776	12.8839	10.6371	10.2019	10.684	10.2694	10.4378	10.1878	9.95009	10.191	10.5625	9.91032	10.2757	11.4741	12.1472	11.1782	12.5319	9.29637	9.22615	9.31089	9.7337	9.46559	9.76949	9.49049
BPSL0706	806553	808304	-	0.692	583	-	0	putative aerotaxis sensor receptor	Cell motility genes	Chemotaxis and mobility	11.8465	11.0368	10.801	10.4125	10.7289	9.61921	10.3015	9.29035	9.77077	10.9764	9.90045	9.83976	9.70691	9.51607	10.1532	9.9032	10.0693	9.38156	9.32532	9.40917	9.20151	9.89049	9.82893	9.664	9.70299	9.7746	9.74964	9.62201	10.3312	9.48559	10.3731	11.3642	9.73548	9.50674	9.69904	10.1837	9.85859	9.72514	9.7729
BPSL0707	809196	810956	-	0.695	586	-	0	hypothetical protein	Energy production and conversion genes	Conserved hypothetical proteins	12.9568	14.3443	13.436	13.4798	13.8745	9.46714	11.757	11.9271	13.3041	14.2075	11.0353	9.93625	9.67492	9.55325	9.78865	9.75977	9.71357	11.1639	10.2122	11.2608	10.0782	11.154	11.1407	11.1174	11.0654	11.3305	10.7399	10.4722	13.6391	9.52465	12.9506	14.4216	9.32855	9.35888	9.29084	11.5862	9.43149	10.5903	9.29057
BPSL0708	811306	811728	-	0.743	-	-	0	Probable gene remnant. Similar to internal regions of Escherichia coli aerobic C4-dicarboxylate transport protein DctA SWALL:DCTA ECOLI (SWALL:P37312) (428 aa) fasta scores: E(): 5.5e-14, 38.02% id in 142 aa, and Ralstonia solanacearum C4-dicarboxylate transport protein 3 rsp0995 or rs02327 SWALL:DTA3 RALSO (SWALL:Q8XR66) (447 aa) fasta scores: E(): 3.7e-14, 38.46% id in 143 aa	Not in COGs genes	Transport / Binding proteins	8.73246	8.6734	8.76297	8.95505	8.90387	9.3927	9.29787	8.74879	8.66796	9.28149	9.64965	10.8083	9.73881	9.73012	9.62419	9.52939	9.53342	8.82206	8.8797	8.82196	8.66814	9.20096	9.12313	9.08576	9.40874	9.11118	9.35824	9.12735	8.97561	9.33835	9.35589	9.30702	8.89759	9.01549	9.13019	9.18228	9.30575	9.64029	9.03411
BPSL0709	811759	812583	+	0.743	274	-	0	putative LysR family transcriptional regulator	Transcription genes	Regulators families	8.76312	8.87294	9.00703	8.89847	8.93671	9.19344	9.28498	8.66812	8.53184	9.25229	9.32348	9.51281	9.53071	9.53815	9.35903	9.48954	9.48595	8.81913	8.9272	8.79038	8.65443	9.17571	9.18723	9.05175	9.24194	9.25393	9.36079	9.19281	8.99652	9.40841	9.41561	9.42227	9.02875	9.07838	9.34393	9.05121	9.24899	9.32317	9.22083
BPSL0710	812633	813712	+	0.694	359	-	0	putative ATP/GTP binding protein	General function prediction only genes	Putative assignment	9.91196	10.2881	10.5163	9.69361	10.5722	10.4013	9.98675	10.3338	10.5956	10.4338	9.87033	10.01	9.64615	9.72823	9.57757	9.71815	9.61274	10.2766	10.5415	10.3163	10.6698	10.0883	9.86987	9.84573	9.73768	9.98193	9.83185	9.92681	10.2917	10.0643	10.2506	10.0041	10.6791	10.7388	11.012	10.1092	10.353	9.70935	10.3741
BPSL0711	814099	814437	-	0.752	112	-	0	hypothetical protein	Not in COGs genes	Cell envelope	10.705	10.5485	10.9231	10.4612	11.0496	12.8958	12.3219	11.4902	9.66063	10.2062	11.2589	11.9207	9.62277	9.4968	10.6961	10.6838	10.4836	9.70975	9.60623	9.42995	9.24869	11.4762	11.0076	11.3071	10.7481	11.366	10.6289	10.6319	11.0463	9.55772	10.2256	10.9175	12.0591	11.4041	11.673	11.2856	11.812	12.1547	11.3625
BPSL0712	814656	816029	-	0.72	457	-	0	putative ATP-binding transmembrane ABC transporter	Inorganic ion transport and metabolism genes	Transport / Binding proteins	9.31794	9.78314	9.64428	9.75312	9.6272	9.81766	10.1884	8.90969	8.65054	9.7855	9.88679	10.3506	9.64974	9.609	9.90858	9.88416	9.81186	8.98171	9.00018	8.97633	8.68968	9.77791	9.51703	9.37937	9.54828	9.66713	9.59818	9.31851	9.77388	9.49055	9.5883	10.0821	9.86162	9.82074	9.61795	9.75639	9.73318	10.2654	9.96799
BPSL0713	816038	817771	-	0.716	577	-	0	putative transmembrane transporter	Inorganic ion transport and metabolism genes	Transport / Binding proteins	9.66066	9.66893	10.0542	9.72981	9.96342	10.5522	10.7636	9.56682	8.92606	9.92248	10.1551	10.6681	9.72271	9.67253	9.7457	9.7388	9.66614	9.17314	9.15933	9.13673	8.88984	10.3482	9.97435	9.87077	9.83221	10.215	9.69618	9.72999	10.1649	9.43901	9.75671	10.2912	10.2573	9.89922	10.2081	9.86987	10.3033	10.7921	10.4711
BPSL0714	818058	819468	+	0.723	-	-	0	Possible gene remnant. Similar to the C-terminal region of Mycobacterium tuberculosis hypothetical protein RV2030c rv2030c or mtv018.17c or mt2089 SWALL:O53475 (EMBL:AL021899) (681 aa) fasta scores: E(): 3.9e-62, 44.94% id in 465 aa, and to the full length Neurospora crassa conserved hypothetical protein 13E11.380 SWALL:Q9P6X8 (EMBL:AL353820) (474 aa) fasta scores: E(): 2.4e-33, 36.42% id in 464 …	Not in COGs genes	Hypothetical proteins	12.8966	12.6011	12.9509	11.4414	11.4089	10.6699	11.4072	10.0105	9.72181	10.8356	11.1679	10.8346	9.55068	9.66711	9.80694	9.88524	9.83835	10.059	10.1391	10.0126	9.99634	10.6041	10.4624	10.3248	10.2835	10.5077	10.15	10.418	11.8092	11.6179	11.2531	10.8038	10.5151	9.99754	10.7186	10.2793	10.5029	11.0102	10.8065
BPSL0716	819482	820171	+	0.723	229	-	0	hypothetical protein	Not in COGs genes	Conserved hypothetical proteins	11.5934	11.2068	11.1601	10.4886	10.4313	9.55787	10.3313	9.24325	9.24548	10.143	10.1	10.2116	9.46078	9.50569	9.51431	9.60128	9.68415	9.53375	9.63093	9.52056	9.61406	9.68288	9.60896	9.50397	9.59711	9.6154	9.55279	9.58383	11.0029	10.8855	10.3804	10.2027	9.56604	9.42967	9.61432	9.74773	9.62507	10.0442	9.73573
BPSL0717	820168	821523	+	0.711	451	-	0	nicotinate phosphoribosyltransferase	Coenzyme transport and metabolism genes	Conserved hypothetical proteins	10.9449	10.9542	11.3268	10.4851	10.3978	9.53059	10.0469	9.19124	9.24944	10.2763	10.0571	10.2956	9.60392	9.56729	9.51862	9.65559	9.67326	9.654	9.75401	9.58186	9.67924	9.59578	9.384	9.3586	9.55947	9.5651	9.54225	9.53634	10.8881	11.0452	10.2487	10.176	9.62755	9.45162	9.35592	9.63753	9.54845	10.0303	9.49464
BPSL0718	821674	822381	+	0.73	235	-	0	putative phosphoribosyl transferase protein	General function prediction only genes	Putative assignment	11.381	11.5921	11.7854	10.9087	11.0224	9.49314	10.1981	9.45059	9.53779	10.6865	10.0598	10.3399	9.61875	9.45995	9.54264	9.72158	9.69959	9.98036	10.0725	9.93405	10.2529	9.68896	9.99975	9.78047	9.64893	9.78965	9.65842	9.82734	10.7607	11.6284	11.3129	10.7102	9.69342	9.42415	9.51244	9.87377	9.82484	10.1543	9.81418
BPSL0719	822429	825545	-	0.698	1038	-	0	hypothetical protein	Cell wall/membrane biogenesis genes	Cell envelope	13.7785	14.0996	14.0668	13.193	12.6619	9.80996	11.5238	10.2341	10.9282	12.1594	10.7101	10.1556	9.50373	9.53363	9.84496	9.76713	9.77186	10.7853	10.9052	10.7245	11.1255	11.1672	11.1419	10.8023	10.557	10.8362	10.3912	11.2498	12.8317	11.5988	11.8722	12.5537	10.2147	9.88443	9.87988	10.2375	10.2272	9.90089	10.4345
BPSL0720	826042	827481	-	0.764	479	-	0	putative alcohol dehydrogenase cytochrome c subunit precursor	Energy production and conversion genes	Energy metabolism - carbon	8.72039	8.74071	8.83404	8.91708	8.8478	9.15724	9.29693	8.7738	8.6253	9.90232	9.43217	9.62387	9.58471	9.58373	9.38557	9.49154	9.54176	8.87017	8.93617	8.93469	8.81341	9.12237	9.12257	9.00595	9.30823	9.18384	9.32316	9.16159	9.10123	9.96003	10.2514	9.43559	8.92292	8.96855	9.14382	9.11294	9.27414	9.28231	9.217
BPSL0721	827463	828095	-	0.75	210	-	0	hypothetical protein	Not in COGs genes	Cell envelope	8.91459	8.73824	9.026	9.03194	9.01464	9.45	9.34018	8.9303	8.65997	10.5385	9.82759	10.1302	10.0227	9.71999	9.62801	9.54196	9.63182	9.11761	9.35318	9.14427	9.22794	9.16714	9.26236	9.21117	9.31439	9.20893	9.36554	9.39317	9.44605	10.6173	11.1973	9.62439	8.9659	9.08397	9.23334	9.3037	9.21852	9.2848	9.18563
BPSL0722	828092	830917	-	0.698	941	-	0	putative cytochrome c oxidase subunit I	Energy production and conversion genes	Energy metabolism - carbon	8.61014	8.74536	8.73524	8.87315	8.63599	9.19295	9.20646	8.5795	8.33284	10.3775	9.30604	9.86205	9.61326	9.5453	9.56388	9.50127	9.54167	8.82727	8.92359	8.85018	8.7461	9.04745	9.01129	8.97619	9.27102	9.11997	9.29384	9.0612	9.1321	10.1469	10.7257	9.34495	8.75799	8.93177	9.02885	9.13866	9.15134	9.26923	9.03831
BPSL0723	830934	832055	-	0.75	373	-	0	putative cytochrome c oxidase polypeptide II precursor	Energy production and conversion genes	Energy metabolism - carbon	8.69561	8.66572	8.805	9.03531	8.82681	9.31592	9.31926	8.65464	8.40891	10.535	9.39286	9.77408	9.71476	9.61672	9.67571	9.57473	9.71464	9.0497	9.10729	9.07296	8.96635	9.23451	9.04213	9.08834	9.43769	9.27764	9.49148	9.11514	9.50442	10.418	10.8205	9.42296	8.86872	9.01524	9.14782	9.16023	9.20507	9.33801	9.12571
BPSL0724	832108	833934	-	0.695	608	-	0	pyruvate decarboxylase	Coenzyme transport and metabolism genes	Conserved hypothetical proteins	8.85247	8.94135	8.95908	9.10492	9.0103	9.23459	9.29359	8.72659	8.58835	11.36	9.51269	9.64857	9.60423	9.50624	9.7732	9.55351	9.7861	9.23879	9.33242	9.37811	9.32283	9.18339	9.12658	9.10699	9.36495	9.2317	9.44368	9.25958	9.83705	11.1539	11.3821	9.45893	8.92047	8.98624	9.1192	9.20772	9.31415	9.30029	9.14736
BPSL0725	834328	835428	+	0.737	366	-	0	putative mandelate racemase	General function prediction only genes	Protection responses	8.96854	9.02452	9.02576	8.90261	9.01339	9.15749	9.18519	8.60533	8.47065	10.8004	9.40315	9.64542	9.48859	9.46816	9.50122	9.49954	9.61539	9.11431	9.18623	9.16744	9.05047	9.28796	9.27379	9.11533	9.41243	9.22676	9.4368	9.21591	9.71798	10.7586	11.2629	9.59957	8.94691	9.12431	9.25727	9.40433	9.33564	9.35869	9.18424
BPSL0726	835438	836409	+	0.756	323	-	0	hypothetical protein	Not in COGs genes	Cell envelope	8.82595	9.21941	8.89723	9.02618	8.91483	9.12141	9.28767	8.53113	8.35792	10.3368	9.54593	9.90695	9.63803	9.52557	9.50278	9.50619	9.60215	8.92957	9.04941	8.98763	8.89696	9.15384	9.21898	9.03158	9.35664	9.19813	9.4755	9.1932	9.39629	10.3291	10.7742	9.72054	8.93537	9.0549	9.12464	9.24003	9.35598	9.32014	9.22797
BPSL0727	836406	837242	+	0.729	278	-	0	hypothetical protein	Not in COGs genes	Hypothetical proteins	8.71551	8.65773	8.80091	8.80456	8.87279	9.1261	9.20394	8.56298	8.41108	10.1373	9.3811	9.54078	9.4953	9.4806	9.4068	9.49599	9.56446	8.89403	9.11303	8.93168	9.00588	9.16853	9.06191	9.05885	9.29195	9.31296	9.31257	9.11923	9.2135	10.244	10.7154	9.47776	8.96125	8.93591	9.13415	9.21108	9.24643	9.20392	9.06485
BPSL0728	837325	838923	+	0.707	532	-	0	putative glucose dehydrogenase	Amino acid transport and metabolism genes	Central/Intermediary metabolism	9.16492	9.0795	9.1971	9.13752	9.26314	9.20012	9.25602	8.7399	8.52368	10.6644	9.38991	9.48759	9.59083	9.50869	9.48838	9.5471	9.60509	9.11875	9.26147	9.14213	9.15867	9.26801	9.20801	9.17441	9.39564	9.28411	9.41274	9.27936	9.33398	10.3863	11.0125	9.49195	9.05036	9.0868	9.14663	9.28111	9.27273	9.26844	9.15396
BPSL0729	838970	840907	-	0.726	645	-	0	hypothetical protein	Function unknown genes	Conserved hypothetical proteins	10.954	10.8503	11.0766	9.95078	10.0641	9.84534	9.79531	9.65064	9.85605	9.94226	9.55924	9.46733	9.47693	9.55162	9.5494	9.64088	9.62729	9.73915	9.85134	9.96896	9.95591	10.4255	10.4778	10.2591	9.89	10.0987	9.81919	10.4523	10.273	9.66684	10.2	9.93933	9.3306	9.29171	9.48535	10.0319	9.48617	9.68654	9.60534
BPSL0730	841615	844116	+	0.738	833	-	0	family S45 unassigned peptidase	General function prediction only genes	Putative assignment	11.2961	10.6974	10.5043	10.3755	10.2729	10.0014	9.95306	9.76942	9.96999	9.93724	9.73419	9.69049	9.45126	9.5336	9.71019	9.68492	9.76287	9.76412	9.77114	9.68128	9.68631	10.5747	10.5031	10.8765	10.2301	10.6058	10.1104	10.5104	10.4182	9.78046	10.0487	10.6962	9.64563	9.61349	9.76603	10.157	9.63093	9.9491	9.97053
BPSL0731	844113	845339	+	0.67	408	-	0	LysR family transcriptional regulator	Transcription genes	Regulators families	11.1145	11.919	11.5509	11.2738	11.8599	10.1573	10.4431	11.1084	11.7013	11.2646	10.2525	9.79895	9.57644	9.58133	9.8212	9.7406	9.73152	10.9403	11.1917	11.2584	11.4715	10.5231	10.6347	10.7397	10.2045	10.4337	10.148	10.9096	12.4811	10.2955	10.5053	11.2407	10.5976	10.3559	10.0001	10.661	10.2655	10.1224	10.3837
BPSL0732	845513	847321	-	0.663	602	-	0	putative two-component regulator histidine sensor kinase	Signal transduction mechanisms genes	Two component systems	10.6279	11.4676	11.1973	9.92099	10.7641	10.2873	10.5078	10.5407	10.8288	9.82099	9.93645	9.6043	9.63849	9.64308	9.70841	9.67565	9.68848	9.991	9.89606	9.98456	10.0044	10.0452	10.0837	10.1505	9.80458	9.89957	9.74496	10.0153	9.79565	9.5626	9.6874	10.1085	10.3436	10.512	11.2346	10.1895	11.297	10.3975	12.1797
BPSL0733	847318	847833	-	0.618	171	-	0	hypothetical protein	Function unknown genes	Cell envelope	11.9663	12.4667	12.2993	11.2713	12.0453	11.2553	11.7014	11.8344	12.598	10.7196	10.9285	10.088	9.91205	10.0989	10.4959	10.3717	10.2301	11.107	10.8873	11.1901	11.3042	10.9113	10.9382	11.2326	10.3529	10.7519	10.3248	11.0309	11.1803	10.1811	10.2016	10.5869	11.7321	11.7471	11.8738	10.7997	12.3654	11.2397	13.4791
BPSL0734	847843	848805	-	0.637	320	-	0	putative two-component transcriptional response regulator	Signal transduction mechanisms genes	Two component systems	10.6383	11.2703	11.1848	10.0265	10.6685	9.95556	10.677	10.3829	10.9447	9.97125	10.6532	9.749	9.76201	10.1233	10.3541	10.2388	9.94917	10.0349	9.94698	10.0743	10.1368	9.71396	9.87741	9.94579	9.66313	9.79604	9.61341	9.72334	10.3517	9.93689	9.73889	9.90718	11.3715	11.6265	11.4827	10.0173	11.1469	10.7737	12.2024
BPSL0735	849102	849665	+	0.688	187	-	0	hypothetical protein	Not in COGs genes	Hypothetical proteins	12.8819	15.0781	14.9201	10.7448	12.5584	10.2219	12.7327	10.0824	11.1498	10.9123	11.5454	10.4753	9.95108	10.6686	10.063	10.5595	10.0858	10.5387	10.5589	10.437	10.5719	10.1102	10.081	10.0161	9.7586	9.97673	9.83104	9.9582	12.5263	10.839	10.1256	10.4155	13.0697	13.3621	14.3743	11.6983	13.9637	12.4241	14.5976
BPSL0736	851785	852705	-	0.59	306	-	0	hypothetical protein	Not in COGs genes	Hypothetical proteins	9.91581	9.70733	9.60386	9.49414	9.22953	8.6227	8.98478	8.32672	7.99043	9.40419	9.41844	9.28825	9.59759	9.45446	9.63965	9.644	9.57879	9.57382	9.48492	9.61084	9.30981	9.77091	9.66421	9.46033	9.45319	9.60098	9.54413	9.67968	9.28761	9.52589	9.4459	9.26972	9.73619	9.71201	9.49824	9.40306	9.61263	9.42935	9.61937
BPSL0737	852864	853181	+	0.623	105	-	0	hypothetical protein	Not in COGs genes	Hypothetical proteins	10.3311	10.3925	10.6201	9.44232	9.9583	8.71023	8.96072	8.36676	8.05457	9.68929	9.57384	9.70169	9.66337	9.63849	9.79969	9.56373	9.65122	9.67666	9.21412	9.51235	9.23773	9.95301	10.0634	9.66683	9.73727	9.80821	9.60817	10.0183	9.43855	9.70906	9.87869	9.36512	9.63157	10.0331	9.80915	9.76762	9.85904	9.48019	9.84705
BPSL0738	853178	854035	+	0.568	285	-	0	hypothetical protein	Not in COGs genes	Hypothetical proteins	10.4116	10.5214	10.2269	9.40905	9.76435	8.64215	8.97912	8.30252	7.95396	9.68614	9.42692	9.39628	9.54098	9.60209	9.60385	9.5321	9.50288	9.52597	9.18381	9.5533	9.17712	9.89721	9.85379	9.5038	9.42234	9.75791	9.53864	9.7747	9.40131	9.62888	9.58489	9.32721	9.36536	9.6506	9.45649	9.36916	9.48462	9.36348	9.58753
BPSL0739	854145	854459	-	0.591	104	-	0	hypothetical protein	Not in COGs genes	Hypothetical proteins	9.25821	9.59707	9.54415	9.09671	9.76678	8.51421	8.9402	8.24042	7.91565	9.67016	9.36925	9.43764	9.51941	9.3772	9.53775	9.40751	9.49498	9.28205	9.19179	9.1435	8.79272	9.29466	9.24043	9.03016	9.14904	9.19877	9.29489	9.22703	9.46411	9.84614	9.84846	9.19372	10.0223	9.93371	8.99378	9.08389	9.21565	9.37911	8.99591
BPSL0740	854492	854656	-	0.673	54	-	0	hypothetical protein	Not in COGs genes	Hypothetical proteins	10.6137	11.2391	10.8839	10.5201	11.0129	8.93309	9.05089	8.36793	8.12405	9.64315	10.1016	9.65378	9.86859	9.49631	9.50036	9.63321	9.7565	9.95954	9.60869	9.65493	9.49713	9.73498	9.58317	9.50953	9.53114	9.75466	9.55994	9.63547	9.85272	10.4912	9.94523	9.55605	10.5707	10.5972	9.98667	9.89688	10.1028	9.52491	10.0874
BPSL0741	855094	855651	-	0.545	185	-	0	hypothetical protein	Not in COGs genes	Conserved hypothetical proteins	14.6634	14.8952	14.2757	12.8983	13.0686	8.73095	9.04805	8.30384	7.97713	12.7383	11.2428	10.2984	9.7333	9.92689	10.0942	9.94301	9.85315	11.0627	10.231	10.904	10.2692	11.9404	12.228	12.0807	10.9821	11.8099	11.2668	12.1418	12.9076	10.7913	11.642	11.8281	11.538	11.4845	10.5651	11.5516	11.3918	10.7376	12.1352
BPSL0742	855653	856495	-	0.578	280	-	0	hypothetical protein	Not in COGs genes	Cell envelope	14.226	15.1725	14.5655	12.405	13.0421	8.66785	8.9812	8.25352	7.99712	13.1159	11.3758	10.7159	9.80665	10.2656	10.1687	9.90252	9.94416	11.4564	10.4833	11.2463	10.6437	11.999	12.0814	12.292	11.1376	11.613	11.2977	11.6816	12.8379	11.9704	12.4753	12.1749	11.4607	11.3662	11.0444	11.9722	11.3904	11.3076	12.1183
BPSL0743	856592	857440	-	0.643	282	-	0	hypothetical protein	Not in COGs genes	Conserved hypothetical proteins	13.3222	13.8036	12.9734	12.3355	12.7546	8.61198	8.94072	8.30072	8.0105	11.6315	11.8235	11.0245	9.96275	10.718	10.7166	10.4471	10.3071	11.2985	10.627	11.1527	10.8164	11.7656	11.9893	11.8243	10.8684	11.4877	10.9337	12.1056	12.0842	11.8485	11.4487	10.5519	12.5428	12.6001	10.7372	11.6529	11.4598	11.5745	11.4827
BPSL0744	857474	858832	-	0.626	452	-	0	putative phage-related integrase	Replication, recombination and repair genes	Laterally acquired elements	12.3103	12.8776	12.842	12.4707	12.6558	8.66959	9.076	8.41246	8.07375	12.2818	10.911	10.2748	9.71841	9.78074	10.1278	10.0386	9.84957	11.9652	11.6806	11.9763	12.0239	11.7289	11.7446	11.3594	10.7479	11.2836	10.712	11.8143	12.5463	11.4271	11.6931	10.9815	11.1879	11.1686	9.95916	10.7717	10.132	10.3377	10.507
BPSL0745	859567	860280	+	0.604	237	-	GI_4	hypothetical protein	Not in COGs genes	Hypothetical proteins	11.6937	11.9859	11.5576	11.7461	11.6378	8.70639	9.05858	8.31305	8.03494	10.9502	10.0266	9.42165	9.67508	9.768	9.92961	9.72068	9.68276	10.7506	10.6534	10.7614	10.8643	10.6126	10.8238	10.5796	10.1153	10.3028	10.099	10.7557	11.2111	10.4504	10.893	10.4119	10.3565	10.0763	9.65666	9.98115	9.79069	9.65221	9.89946
BPSL0746	860669	861031	+	0.565	120	-	GI_4	hypothetical protein	Nucleotide transport and metabolism genes	Hypothetical proteins	12.481	13.2663	12.7128	12.4058	13.1764	8.52488	9.00305	8.34715	8.02819	12.2499	10.4722	9.68879	9.80324	9.86289	9.90683	9.84497	9.69817	11.9518	11.329	11.9279	11.6726	11.366	11.6571	11.48	10.8505	11.0398	10.622	11.2805	12.4807	10.8528	11.9535	11.244	11.3998	11.5776	10.543	10.6781	10.4227	9.96576	10.3597
BPSL0747a	861100	862581	+	0.563	493	-	GI_4	hypothetical protein	Not in COGs genes	Hypothetical proteins	10.6827	11.2741	10.6908	10.8819	11.4739	8.73494	9.08072	8.3097	8.04891	10.6137	9.86317	9.65036	9.44389	9.62609	9.73648	9.48222	9.62546	10.9244	10.2546	10.8156	10.2835	10.7419	10.408	10.2711	9.93668	10.218	9.95487	10.7358	10.8883	9.8774	10.5592	9.88974	10.502	10.7244	10.0793	10.308	9.98766	10.2793	10.4914
BPSL0747	862583	862909	+	0.596	108	-	GI_4	hypothetical protein	Not in COGs genes	Hypothetical proteins	11.9705	13.0195	12.5631	12.48	12.8027	8.60822	8.97096	8.28908	7.88654	11.8786	10.4909	9.79125	9.45524	9.71143	10.1254	9.9806	9.92038	11.8378	11.386	11.8315	11.7567	11.3748	11.5116	11.5702	10.9185	11.1473	11.0776	11.5203	12.6037	10.5985	11.4256	11.2877	11.3722	11.5178	10.2779	10.9732	10.3367	10.4647	10.5961
BPSL0748	863547	864605	+	0.546	352	-	GI_4	hypothetical protein	Not in COGs genes	Hypothetical proteins	12.4201	12.6692	11.7041	12.4653	12.9746	8.61374	8.98836	8.29201	7.92881	11.4216	10.3614	10.0631	9.4621	9.98946	10.4384	10.2046	10.29	11.7412	10.7931	11.7148	11.0816	11.4487	11.4123	11.3412	10.6286	11.1202	10.8211	11.5183	11.929	10.513	10.8514	10.564	11.8796	11.2951	10.6937	10.718	11.1699	10.5121	12.5401
BPSL0749	864580	865065	+	0.57	161	-	GI_4	hypothetical protein	Not in COGs genes	Hypothetical proteins	12.273	12.4627	11.4606	11.9619	12.5394	8.65596	9.01214	8.343	7.72224	11.045	10.3347	10.3214	9.5217	9.75794	10.6653	10.3335	10.4991	11.5038	10.4827	11.3606	10.7319	11.5875	11.4951	11.5281	10.6201	11.2022	10.7236	11.8515	11.7334	10.2802	10.5638	10.5361	12.0358	11.325	10.6241	10.922	10.8705	10.4505	12.1785
BPSL0750	865065	866873	+	0.572	602	-	GI_4	hypothetical protein	Cell cycle control, mitosis and meiosis genes	Hypothetical proteins	12.5457	12.3424	11.5691	11.8228	12.3797	8.62379	8.95133	8.24448	7.96246	10.9529	10.0179	9.7998	9.41792	9.62566	10.3158	10.2856	9.99135	11.5977	10.5735	11.4736	10.6999	11.6676	11.54	10.9964	10.4906	11.2289	10.558	11.6955	11.3054	10.0875	10.5524	10.3593	12.0143	11.577	10.1513	10.4718	10.8663	10.2049	11.6924
BPSL0751	867220	868476	+	0.557	418	-	GI_4	hypothetical protein	Inorganic ion transport and metabolism genes	Hypothetical proteins	12.6058	12.6371	11.7514	11.7596	12.1082	8.69553	9.00873	8.24959	7.9426	11.0597	9.97716	9.79857	9.47442	9.65091	10.0807	10.024	9.83403	11.1996	9.86858	11.0535	9.87952	11.7685	11.4997	11.3644	10.5541	11.3199	10.8153	11.7739	11.2891	9.96521	10.5992	10.392	11.1941	11.0368	10.1125	10.7448	10.8068	10.1795	11.4011
BPSL0752	868473	869510	+	0.572	345	-	GI_4	hypothetical protein	Not in COGs genes	Hypothetical proteins	11.9573	12.3587	11.8072	11.765	12.0948	8.64118	9.05276	8.32818	8.05688	10.7282	9.99375	9.54362	9.59457	9.67331	9.91158	10.0372	9.83468	11.2519	10.0433	11.1994	9.92643	11.7877	11.3441	10.8773	10.2141	10.6929	10.4004	11.7604	11.2785	10.0126	10.468	10.1737	10.9011	10.6984	10.0938	10.5154	10.4389	10.2488	10.6105
BPSL0753	869736	870419	+	0.529	227	-	GI_4	hypothetical protein	Not in COGs genes	Hypothetical proteins	12.4197	12.0731	11.3181	11.1693	11.7817	8.66393	8.94097	8.22247	7.82699	10.8945	10.2089	9.88166	9.37475	9.66275	10.0942	9.87243	9.86132	10.8693	9.77527	10.8927	9.97599	12.6856	12.355	12.0802	10.751	11.7101	11.1438	12.6436	10.9883	9.7561	10.4211	10.3886	11.1074	10.8157	10.7937	11.3645	11.3293	10.8171	12.4221
BPSL0754	870693	871328	-	0.547	-	-	GI_4	Weakly similar to the C-terminal regions of Escherichia coli integrase/recombinase XerD or XprB or b2894 SWALL:XERD ECOLI (SWALL:P21891) (298 aa) fasta scores: E(): 2.2, 26.39% id in 197 aa, and Chlamydia muridarum integrase/recombinase TC0255 SWALL:Q9PL53 (EMBL:AE002292) (301 aa) fasta scores: E(): 0.2, 26.66% id in 135 aa	Not in COGs genes	Laterally acquired elements	9.86532	9.17871	9.03167	9.19605	9.0019	8.6745	8.99486	8.3288	7.93015	9.2603	9.20613	9.07813	9.44207	9.35279	9.592	9.42196	9.4501	9.08353	8.8721	9.01128	8.58865	9.55275	9.49686	9.40964	9.45095	9.48471	9.47633	9.57448	9.08392	9.55494	9.36897	9.20933	9.16971	9.5496	9.12373	9.1823	9.41376	9.1927	9.42164
BPSL0756	873400	873708	-	0.547	102	-	GI_4	putative DNA-binding protein	Transcription genes	Putative assignment	11.1595	10.9776	11.1059	10.1656	10.439	8.62118	8.94732	8.32001	7.91936	10.6354	10.3865	10.0543	9.49818	9.7194	9.65939	9.80094	9.69983	10.1689	9.65955	10.0193	10.0155	11.8232	11.79	12.2627	10.7033	11.3234	10.9574	12.2022	10.4696	10.4198	11.9332	10.2048	11.4371	11.5137	12.2147	11.4982	11.3451	11.0813	12.7958
BPSL0757	874119	874562	+	0.581	147	-	GI_4	hypothetical protein	Not in COGs genes	Hypothetical proteins	10.5632	11.2445	12.1952	10.1433	12.6573	8.71096	9.07308	8.25462	7.98525	13.0431	11.7338	10.6321	9.60192	9.46114	11.2387	10.4542	10.7667	10.0182	10.6215	10.0995	10.6886	11.5428	11.8092	12.5338	11.1114	11.2972	11.5215	12.1065	14.3768	12.8929	13.6985	14.0304	12.9758	13.8871	12.6207	10.4644	12.4542	11.6165	13.1935
BPSL0758	874574	875362	+	0.556	262	-	GI_4	putative phosphoesterase	General function prediction only genes	Putative assignment	9.45489	10.1484	10.4017	9.2513	11.1919	8.66026	8.98257	8.30209	7.95475	12.4381	10.7663	9.93271	9.43182	9.36378	10.1676	9.78115	9.88582	9.39009	9.5121	9.33198	9.37041	10.9803	11.1709	11.7629	10.4713	10.8428	10.8429	11.0922	12.6979	11.5893	12.4257	12.2133	11.562	12.0841	11.0845	9.97988	10.823	10.9172	12.0122
BPSL0759	875636	876130	+	0.562	164	-	GI_4	hypothetical protein	Not in COGs genes	Hypothetical proteins	9.43828	10.0886	10.4375	9.14879	10.7105	8.61513	8.90586	8.32089	7.86934	11.6955	10.3126	9.59487	9.59088	9.33961	9.99953	9.76423	9.67888	9.05128	9.21011	9.02792	9.01456	10.4726	10.7241	11.4071	10.0991	10.3631	10.4749	10.6923	12.4391	10.8847	12.4813	12.1323	10.7682	11.3654	10.6511	9.55019	10.4793	10.4042	11.3051
BPSL0760	876189	876446	+	0.512	85	-	GI_4	hypothetical protein	Not in COGs genes	Hypothetical proteins	9.56945	9.56208	9.67964	9.05229	10.0672	8.55813	8.97175	8.33885	7.94487	11.0136	9.8608	9.34691	9.49677	9.29927	9.65161	9.72254	9.6282	8.96492	9.17009	8.88452	8.84605	10.6589	11.1167	11.6258	10.2201	10.6559	11.0021	11.1115	11.9867	10.3534	11.6484	11.6708	10.075	10.3771	10.1767	9.53191	10.3509	10.2464	11.3037
BPSL0761	876443	877015	+	0.581	190	-	GI_4	hypothetical protein	Not in COGs genes	Hypothetical proteins	9.42482	9.43468	9.84135	9.10263	10.2524	8.63012	8.96058	8.13938	7.87464	11.1058	10.2337	9.55093	9.59411	9.34207	9.97692	9.67471	9.64809	8.99414	9.12735	8.99986	8.91354	10.5174	10.6312	11.2046	10.1763	10.3434	10.3842	10.8428	11.7034	9.99337	11.4597	11.366	10.1838	10.4401	10.1422	9.50678	10.2433	9.96564	10.9904
BPSL0762	877250	877804	+	0.571	184	-	GI_4	putative RNA 2'-phosphotransferase	Translation genes	Macromolecule biosynthesis/modification	11.7966	11.0569	9.90977	11.11	11.6246	8.62921	8.97342	8.20791	7.94477	10.3513	10.2961	10.0131	9.49215	10.086	10.0356	9.71132	9.6719	9.52587	9.24309	9.50814	9.1344	10.8046	11.1403	11.1677	10.1453	10.5917	10.3861	11.3159	11.4518	10.0793	11.1178	10.9623	10.2947	10.2496	9.9558	9.98553	10.7516	10.5282	10.9839
BPSL0763	878619	881801	+	0.572	1060	-	GI_4	putative helicase SNF2 family protein	Replication, recombination and repair genes	Macromolecule biosynthesis/modification	11.9735	11.9937	11.4279	11.3972	11.8315	8.65149	8.95317	8.23292	7.90207	10.3101	10.0408	9.79813	9.47724	9.70178	10.0891	10.0341	9.82494	10.2621	9.61665	10.3643	9.72619	11.025	11.2985	11.4387	10.4323	10.7576	10.6464	11.3268	11.707	9.7573	10.1763	10.5508	11.4926	11.0795	10.395	10.3189	10.6453	10.1749	10.9323
BPSL0764	881805	886049	+	0.552	1414	-	GI_4	hypothetical protein	Defense mechanisms genes	Hypothetical proteins	11.9737	11.3824	10.7684	11.8172	12.1174	8.6513	8.94555	8.29203	7.91041	10.6334	10.0965	9.65612	9.4672	9.76367	10.1548	10.17	9.93372	10.5052	9.88193	10.7107	10.0823	11.1736	11.5793	11.753	10.6064	10.9618	10.8978	11.5284	11.968	9.83172	10.1994	10.6824	12.0356	11.7976	10.3464	10.6152	10.599	10.4724	10.915
BPSL0765	886079	889639	+	0.588	1186	-	GI_4	putative helicase family protein	General function prediction only genes	Macromolecule biosynthesis/modification	11.3367	10.8512	10.1382	11.8729	12.2629	8.62819	9.01002	8.29857	7.98188	10.2658	10.249	9.97871	9.55504	9.76702	10.5367	10.524	10.272	10.7588	10.0279	10.9557	10.1629	11.0891	11.2356	11.4074	10.7521	11	10.7874	11.3104	11.6936	9.66949	10.027	10.4769	12.2074	12.0474	10.4759	10.73	10.5418	10.7663	10.4703
BPSL0766	889636	891471	+	0.574	611	-	GI_4	hypothetical protein	Not in COGs genes	Hypothetical proteins	11.3509	10.9654	10.1599	12.0913	12.6306	8.65997	8.96139	8.3099	7.89326	10.5814	10.2163	9.76594	9.47428	9.74571	10.2613	10.3444	9.92927	10.8473	10.2318	10.9968	10.4107	11.182	11.5604	11.5895	10.7842	11.0598	10.8391	11.5529	11.679	9.70339	10.0476	10.8098	12.2599	11.9471	10.5291	10.6899	10.5498	10.6497	10.4999
BPSL0767	891474	892274	+	0.564	266	-	GI_4	putative phospholipase protein	Lipid transport and metabolism genes	Putative assignment	11.3877	11.1077	10.3861	11.6354	12.055	8.66513	8.95454	8.31822	7.91886	10.4836	10.0788	9.59628	9.45355	9.69647	9.87803	9.78597	9.70221	10.4091	9.83193	10.58	9.80919	11.5179	11.6779	11.7657	10.5822	11.2163	10.7783	11.7437	10.9748	9.65071	10.2431	10.7713	11.4827	11.1249	10.4957	10.6842	10.6624	10.4857	10.7287
BPSL0768	892358	893590	+	0.548	410	-	GI_4	hypothetical protein	Not in COGs genes	Conserved hypothetical proteins	12.4202	11.653	10.9536	11.79	12.2662	8.65334	8.94481	8.33314	7.91601	10.8554	10.3297	10.0424	9.49915	9.98822	9.86588	9.98495	9.7464	10.3889	9.75727	10.6391	10.0932	12.3918	12.5367	12.3961	11.2165	12.0091	11.4902	12.3667	11.2252	9.81464	10.4994	11.0907	11.5624	11.3399	11.1594	11.2455	11.2471	10.8655	11.4878
BPSL0769	893583	894086	+	0.568	167	-	GI_4	hypothetical protein	Not in COGs genes	Hypothetical proteins	12.2114	11.7857	10.8991	12.1302	12.4594	8.55837	9.05577	8.36707	7.89628	11.0809	10.1676	9.87625	9.49657	9.9501	9.76001	9.90526	9.74181	10.8596	9.60879	10.7316	10.0692	11.8795	11.8609	11.6253	10.8679	11.6464	11.0389	11.8581	11.0959	9.72496	10.2383	10.9976	11.6341	11.4698	10.7139	10.816	10.8676	10.5555	10.9044
BPSL0770	894083	896029	+	0.553	648	-	GI_4	hypothetical protein	Cell cycle control, mitosis and meiosis genes	Conserved hypothetical proteins	11.8725	11.1683	10.5281	11.334	11.6193	8.60752	8.95496	8.28018	7.92271	10.7815	10.1371	9.89058	9.42728	9.91278	9.92849	9.85646	9.79626	10.4657	9.60179	10.6471	9.78632	12.1715	12.2657	11.9413	10.947	11.585	11.2284	12.1601	10.8264	9.68324	10.1975	10.7334	11.2641	11.234	10.7388	10.9005	10.8645	10.5434	11.1354
BPSL0771	896323	896559	-	0.646	78	-	GI_4	hypothetical protein	Not in COGs genes	Hypothetical proteins	9.52711	9.27031	9.61977	9.36884	9.51651	8.67741	8.94439	8.33639	8.13711	9.65096	9.55474	9.27667	9.68859	9.71632	9.69198	9.49413	9.49906	9.87073	9.51473	9.86078	9.73016	9.74542	9.90902	9.87417	9.5273	9.6552	9.74905	9.82312	9.49391	9.60157	9.60841	9.45219	10.7002	10.4225	10.0815	9.49991	10.0589	9.54322	9.68384
BPSL0772	896537	898423	-	0.646	628	-	GI_4	phage integrase family protein	Replication, recombination and repair genes	Conserved hypothetical proteins	9.44022	9.5173	10.1533	9.66434	10.0804	8.66204	9.00919	8.29151	7.98232	9.77735	9.83844	9.57775	9.81581	10.0236	10.0229	9.6612	9.70338	9.67485	9.71822	9.78274	9.79981	9.60377	9.53275	9.47257	9.53731	9.57573	9.54345	9.4612	10.1129	9.75341	9.72319	9.41419	11.631	11.6084	10.8847	9.71257	10.2264	9.60585	9.84132
BPSL0773	898930	900600	-	0.645	556	-	0	putative transmembrane transport protein	General function prediction only genes	Transport / Binding proteins	9.38214	10.6555	11.1811	10.19	9.34301	9.26023	9.30304	8.88707	8.62115	11.6461	9.91542	9.90768	9.69548	9.5358	9.64617	9.47812	9.57744	8.9166	8.8127	8.8078	8.54549	9.14119	9.05186	9.1375	9.32964	9.20067	9.40305	9.11006	11.0798	11.0231	12.8411	9.75906	8.88967	9.11153	9.09261	10.2628	9.21906	9.38143	9.07419
BPSL0774	900811	902367	-	0.705	518	-	0	two-component sensor kinase transcriptional regulatory protein	Signal transduction mechanisms genes	Two component systems	10.5797	10.6332	11.4977	9.3261	9.383	9.32121	9.45827	9.00316	8.97446	9.86365	9.63691	9.83098	9.51718	9.60264	9.55568	9.55561	9.53875	9.03274	9.15064	8.93212	8.80269	9.24441	9.21956	9.31042	9.40202	9.31272	9.51287	9.28768	10.1283	10.5871	10.4324	9.5879	9.15992	9.43539	9.48411	9.65127	9.3593	9.47649	9.26559
BPSL0775	902391	903134	-	0.7	247	-	0	response regulator transcription regulatory protein	Signal transduction mechanisms genes	Two component systems	11.9485	12.4143	13.1639	10.5416	10.7166	10.0521	9.98845	10.2703	10.7793	11.0371	10.5218	10.512	9.79032	9.93012	9.78428	9.64539	9.75464	9.80442	9.71744	9.58934	9.69889	9.55259	9.6524	9.95109	9.81057	9.6178	9.92724	9.65806	12.1928	11.7774	11.6284	10.5163	10.4852	10.6148	10.6277	10.3069	9.88608	10.0612	9.83186
BPSL0776	903338	904408	+	0.641	356	recA	0	recombinase A	Replication, recombination and repair genes	Macromolecule biosynthesis/modification	12.9833	13.4883	13.316	13.2621	13.7619	12.5793	12.3153	12.7326	13.5802	12.8148	12.1876	11.1163	10.9155	12.3414	11.6201	11.1767	11.0789	13.2367	13.2203	13.1476	13.2582	12.192	12.4418	12.6176	11.8105	12.1191	11.7484	12.7146	12.8997	11.9334	11.9385	12.6163	14.0415	14.7235	12.6195	12.6366	12.3838	12.766	12.9453
BPSL0777	904774	905391	+	0.686	205	recX	0	RecA regulator RecX	General function prediction only genes	Two component systems	10.5706	10.9074	10.7849	10.5238	11.0932	10.3848	10.54	10.4502	10.5571	10.3197	9.72122	9.34688	9.52425	9.63705	9.3962	9.63802	9.69648	10.7434	10.5756	10.6632	10.3704	10.5553	10.2716	10.0067	9.89955	10.3641	9.92368	10.5293	9.75626	10.1214	10.2571	10.5693	10.9793	11.5496	10.7613	10.3696	10.5498	10.4197	10.8569
BPSL0778	905683	906294	+	0.683	203	-	0	hypothetical protein	Not in COGs genes	Conserved hypothetical proteins	10.6396	12.5095	13.1815	10.8338	12.2325	12.1153	11.3664	11.7269	12.7793	11.7803	11.5301	10.3482	9.88792	10.8595	10.1057	10.044	10.114	11.5427	11.6038	11.2809	11.9123	10.8811	10.8121	11.0714	10.578	10.6694	10.5196	10.929	12.3331	11.1122	11.3817	11.0513	12.2262	12.4924	12.934	11.9032	11.8752	11.2527	12.1498
BPSL0779	906374	907540	+	0.631	388	sucC	0	succinyl-CoA synthetase subunit beta	Energy production and conversion genes	Energy metabolism - carbon	11.3223	13.3341	13.9343	11.3844	12.812	13.3524	12.2614	12.6334	13.3026	12.3788	12.7693	11.3198	9.58632	11.0935	11.2749	11.5402	10.934	12.4842	12.8872	12.4535	13.056	11.5202	11.9372	12.662	11.5361	11.4664	11.5332	11.7345	13.2578	11.3407	11.3621	11.8552	14.9029	14.601	12.9678	12.8528	12.7015	12.5711	12.828
BPSL0780	907685	908566	+	0.645	293	sucD	0	succinyl-CoA synthetase alpha subunit	Energy production and conversion genes	Energy metabolism - carbon	12.2402	13.9658	14.0758	11.491	13.2422	13.9582	12.4306	12.5013	13.0907	12.1585	12.6086	11.1428	9.79822	11.0515	11.6329	11.9498	11.4573	12.1667	12.5572	11.9464	12.8771	11.9312	12.3044	13.0116	12.0372	12.0328	11.9991	12.0741	12.9316	11.1586	11.3434	11.825	14.8554	14.566	13.3126	13.3681	13.2202	12.7003	12.8928
BPSL0781	908618	909430	+	0.681	270	-	0	hypothetical protein	Inorganic ion transport and metabolism genes	Cell envelope	11.1584	12.1523	11.9239	10.7335	10.8537	11.0883	10.9356	11.0282	10.9556	10.4723	10.3397	10.1408	9.80158	9.87941	9.83793	9.77641	9.9071	10.5493	10.6609	10.7286	10.9785	11.5505	11.3673	11.2372	10.543	11.0759	10.4917	11.7196	10.242	11.6047	10.558	10.4271	10.7592	10.5012	12.5316	10.9952	11.6531	10.7868	12.1816
BPSL0782	909649	910167	+	0.725	172	pilA	0	putative type 4 fimbrial pilin protein	Intracellular trafficking and secretion genes	Cell envelope	10.6465	10.1253	9.98867	9.5576	9.42721	10.0651	9.74037	9.34989	9.01274	9.37783	9.55396	9.44428	9.60282	9.59486	9.45572	9.58297	9.55431	10.0879	9.68058	10.5192	10.0253	9.97655	9.90555	9.86228	9.47154	9.84446	9.53925	9.8661	9.4634	9.83724	9.68319	9.50477	9.70811	9.59778	10.5327	9.87266	9.86697	9.51037	10.0144
BPSL0783	910375	912192	+	0.689	605	-	0	hypothetical protein	Cell wall/membrane biogenesis genes	Cell envelope	10.4068	10.5371	10.792	9.43729	9.52247	10.9858	10.104	10.0515	9.78115	10.0972	9.93132	9.80887	9.66884	9.71076	9.76434	9.70709	9.77376	10.078	9.90452	10.4244	10.4036	10.5733	10.736	10.7234	9.9768	10.4038	9.91558	10.7696	9.48472	9.80453	10.0083	9.80707	10.0938	9.98262	10.4293	10.2501	10.0461	10.0755	10.4441
BPSL0784	912788	913261	+	0.673	157	-	0	hypothetical protein	Intracellular trafficking and secretion genes	Cell envelope	13.0012	12.685	11.85	12.887	11.7709	10.5848	10.5192	10.9331	10.9939	10.2706	10.0425	9.6236	9.47359	9.63723	10.6416	10.0934	10.377	11.024	10.7898	11.2101	11.2976	10.9986	11.217	10.7267	10.1659	10.7971	10.127	11.0734	10.485	9.86146	10.0188	9.96154	10.7079	10.4269	10.2914	10.7807	10.176	10.0117	10.0923
BPSL0785	913498	913863	+	0.7	121	-	0	putative lipoprotein	Not in COGs genes	Cell envelope	11.525	11.5137	11.4816	11.0428	10.7131	10.2889	9.85745	9.95723	9.77576	9.74748	9.8233	9.7112	9.63348	9.63509	9.98055	9.80776	9.8769	10.0721	10.2327	10.3024	10.1618	10.1993	10.1666	10.2324	9.95659	10.248	9.74647	10.1778	9.79433	9.65941	9.79472	9.76819	10.2293	10.234	10.2779	10.1498	10.3885	10.0421	9.97714
BPSL0786	914057	914551	-	0.685	164	moaC	0	molybdenum cofactor biosynthesis protein C	Coenzyme transport and metabolism genes	Cofactor/carriers biosynthesis	11.6277	11.8922	11.6005	11.7131	11.7228	10.6975	10.5633	10.4312	10.9858	10.7514	10.5494	9.90056	9.56624	9.64028	9.97279	9.96274	9.8154	11.1332	11.156	11.2751	11.3926	11.0496	10.9772	10.9192	10.3487	10.8287	10.2451	11.1443	11.0912	10.9168	10.6089	10.5059	11.2041	10.8838	11.8168	11.137	11.1942	10.3151	11.4896
BPSL0787	914698	916422	+	0.728	574	-	0	hypothetical protein	General function prediction only genes	Cell envelope	10.5516	10.6481	10.4265	10.0468	10.3407	9.79094	9.77678	9.65135	9.93909	9.7847	9.73742	9.79054	9.61281	9.56752	9.53586	9.69434	9.59549	9.89492	10.0223	9.88713	10.1078	10.0146	9.95481	9.86078	9.68932	9.86526	9.68319	10.0198	9.88058	9.85772	9.82147	9.76512	10.1622	9.95061	10.1299	9.8839	9.83456	9.83103	9.92203
BPSL0788	916748	917371	-	0.737	207	-	0	hypothetical protein	Not in COGs genes	Conserved hypothetical proteins	11.6935	11.2492	11.4017	10.4945	10.6874	10.5492	10.5981	9.87628	10.1383	9.97128	9.90862	10.3612	9.61898	9.72901	9.81226	9.74801	9.82925	10.2999	10.8454	10.264	11.0079	10.541	10.4553	10.5451	9.9735	10.1067	10.0434	10.6971	9.94771	10.3454	10.3477	9.97922	10.7985	10.6032	10.9732	10.6196	10.7189	10.0712	11.2979
BPSL0789	917364	918398	-	0.716	344	-	0	putative hydrolase	General function prediction only genes	Putative assignment	11.2923	11.6353	11.744	10.5414	10.9544	10.7223	10.4706	9.96201	10.5205	10.4414	10.431	10.8465	9.89351	9.81972	10.0937	10.0996	9.84258	10.386	10.6047	10.4225	10.8989	10.3561	10.6309	10.4937	9.99998	10.3147	10.0163	10.6583	10.7167	10.4458	10.1469	9.86488	11.5346	11.3253	11.2845	10.2073	10.7611	10.065	11.2068
BPSL0790	918418	918864	-	0.676	148	-	0	hypothetical protein	Not in COGs genes	Conserved hypothetical proteins	13.2609	13.4603	13.6617	12.3412	12.8338	12.3309	11.5785	11.7743	12.0887	11.3998	11.6996	11.9728	10.299	10.329	10.7958	10.6493	10.356	12.1962	12.1334	11.859	12.4153	12.1663	12.2463	12.3676	11.2666	11.5146	11.2658	12.4339	12.2231	11.3872	11.2225	11.2901	13.8093	13.7761	13.0689	11.7781	12.3365	11.4849	12.598
BPSL0791	918996	920036	-	0.686	346	waaF	0	putative ADP-heptose--LPS heptosyltransferase II	Cell wall/membrane biogenesis genes	Cell envelope	9.47445	10.0484	10.2918	9.56546	9.97783	10.7142	10.1302	10.0944	9.9741	9.76974	10.2322	10.3224	9.72116	9.73451	9.79041	9.88585	9.73888	9.71081	9.89512	9.84822	9.91326	10.2055	10.2369	10.3183	9.94121	10.09	9.89247	10.2862	9.78154	9.55563	9.93836	9.67129	11.4464	11.0036	11.1463	10.269	10.7653	10.0337	11.0626
BPSL0792	920164	920361	-	0.652	65	-	0	hypothetical protein	Function unknown genes	Conserved hypothetical proteins	11.4017	12.0959	12.1313	11.0946	12.0496	12.1512	11.4868	11.9327	12.2949	11.8362	11.5984	11.4221	9.78977	10.3942	11.0093	10.3906	10.4348	11.5196	11.4412	11.6808	11.7595	11.6013	11.8922	12.0776	11.1019	11.5092	11.4169	11.946	12.1577	10.936	11.4086	10.8708	12.9239	12.3887	12.9712	11.2427	12.6277	11.4454	13.5761
BPSL0793	920427	921350	-	0.65	307	ilvE	0	branched-chain amino acid aminotransferase	Coenzyme transport and metabolism genes	Amino acid biosynthesis	11.9387	12.4282	12.4551	12.1655	13.0733	12.3429	12.0417	12.7943	13.4234	12.2895	11.9051	11.5574	9.87505	10.1809	10.7437	10.9085	10.4336	12.8309	12.7833	12.8553	13.2846	11.8775	12.0742	12.1906	11.4185	11.6268	11.3703	12.0761	12.7263	11.0915	11.4734	11.2707	13.6971	13.2575	12.6679	12.0026	12.2459	11.7184	12.6257
BPSL0794	921572	922321	+	0.691	249	-	0	AzlC family protein	Amino acid transport and metabolism genes	Putative assignment	10.8285	11.1339	11.1467	10.3036	10.7959	10.3397	10.0967	10.0305	10.5063	10.4577	10.5836	10.6077	9.68508	9.84844	10.0071	9.7607	9.73859	10.3731	10.5278	10.3168	10.7283	10.8357	10.9342	10.7631	10.1196	10.6042	10.158	10.9124	11.2017	11.0241	10.7369	10.0309	12.2315	12.1849	11.8954	10.7831	11.5	10.2616	11.8272
BPSL0795	922318	922641	+	0.716	107	-	0	hypothetical protein	Not in COGs genes	Cell envelope	10.9257	10.5457	11.1098	9.91537	10.2291	10.583	10.1894	9.53035	9.31017	10.1338	10.2175	10.2422	9.41836	9.42724	9.66024	9.67006	9.75249	9.3224	9.8187	9.45082	9.6302	10.6824	10.7617	10.337	9.85146	10.2867	9.9145	11.0055	10.2501	11.4793	10.7452	9.61587	11.7777	11.5581	11.6153	10.4154	11.0263	10.0061	11.4751
BPSL0796	922908	924101	+	0.685	397	pgk	0	phosphoglycerate kinase	Carbohydrate transport and metabolism genes	Energy metabolism - carbon	11.1043	11.9636	12.0221	11.1041	12.1568	12.0696	12.2464	11.815	12.5183	11.6104	11.6836	11.4946	9.7243	10.1666	10.9737	10.8038	10.6807	11.9451	12.076	11.7383	12.3495	11.3298	11.6563	11.6655	10.96	11.2219	10.934	11.5517	12.7053	11.0007	11.2238	11.3437	13.384	13.2947	12.6811	12.0353	11.8745	11.368	12.2512
BPSL0797	924436	925872	+	0.681	478	pykA	0	pyruvate kinase	Carbohydrate transport and metabolism genes	Energy metabolism - carbon	11.0641	12.1091	11.9279	10.8667	12.1785	11.6729	11.6618	11.8568	12.5831	11.2862	11.0237	10.936	9.574	9.78102	10.3571	10.4638	10.318	11.7231	11.8778	11.6809	11.9645	10.7836	10.7037	11.6659	10.8601	10.6412	10.6658	10.802	12.1695	10.7766	11.1442	10.7509	12.8102	12.3822	11.8399	11.584	11.3442	11.2826	11.2529
BPSL0798	926153	927217	+	0.653	354	cbbA	0	fructose-bisphosphate aldolase	Carbohydrate transport and metabolism genes	Energy metabolism - carbon	14.1805	14.3078	14.3307	13.3153	13.867	14.3948	14.4156	13.8245	14.0889	13.731	12.8318	11.8707	10.2451	11.063	12.6878	12.1681	12.132	13.5252	13.3239	13.4794	13.7735	13.6602	13.8259	13.8253	13.0599	13.4308	13.1148	13.9982	14.0199	13.5307	13.4477	13.5691	14.875	14.5046	14.4242	13.4381	14.2566	13.4592	14.6488
BPSL0799	927407	928297	+	0.664	296	hemH	0	phosphoribosylaminoimidazole-succinocarboxamide synthase	Nucleotide transport and metabolism genes	Nucleotide biosynthesis	10.5854	11.8915	11.7245	11.3409	12.3182	11.5535	11.189	11.3852	12.6851	11.5246	10.9613	10.6903	9.76172	10.0309	10.3103	10.2472	10.2992	11.5459	11.8545	11.5369	12.1409	10.6271	10.675	10.8334	10.3111	10.4378	10.3052	10.8505	12.223	11.4569	10.9822	10.8353	12.7222	12.3499	11.7517	10.5837	11.1094	10.5227	11.4189
BPSL0800	928333	928851	+	0.709	172	purE	0	phosphoribosylaminoimidazole carboxylase catalytic subunit	Nucleotide transport and metabolism genes	Nucleotide biosynthesis	10.7467	11.5453	11.6091	10.7126	11.581	11.7861	10.9189	10.9475	11.6744	10.9342	10.8611	10.5471	9.75926	9.91975	10.4738	10.2233	10.1015	10.7526	10.9793	10.7849	11.1502	10.7993	10.8364	11.0256	10.3158	10.4974	10.4179	11.0416	11.3968	10.8045	10.9654	10.6316	12.1452	11.7355	11.7924	10.729	11.2073	10.7854	11.4031
BPSL0801	928931	930127	+	0.716	398	purK	0	phosphoribosylaminoimidazole carboxylase	Nucleotide transport and metabolism genes	Nucleotide biosynthesis	10.1703	10.9295	10.7123	10.1793	11.1598	11.4167	10.5588	10.617	11.583	10.3097	10.3219	10.3055	9.63184	9.78332	10.0236	9.99853	9.94453	10.7346	11.2004	10.7391	11.3956	10.4249	10.2424	10.5607	10.0698	10.1469	9.90289	10.5174	10.9008	10.374	10.0298	10.1088	11.4318	11.1419	11.3084	10.3397	10.7055	10.3384	10.9701
BPSL0802	930139	931164	+	0.74	341	-	0	hypothetical protein	Translation genes	Conserved hypothetical proteins	10.642	11.0772	10.8894	9.54876	10.1637	11.4388	10.4766	10.1861	10.3398	10.0794	10.126	10.3153	9.45579	9.70233	9.77198	9.82643	9.78198	9.75661	10.2806	9.82555	10.3748	10.499	10.417	10.5094	9.98698	10.4315	10.0251	10.7083	10.6036	10.3569	10.2806	10.2281	11.1108	10.7089	11.7854	10.268	11.1496	10.2915	11.2501
BPSL0803	931480	932619	-	0.701	379	-	0	putative acylhydrolase	General function prediction only genes	Putative assignment	13.439	13.4462	13.7874	12.4913	12.1332	11.982	11.4289	12.3134	12.1339	10.8147	10.7071	10.4982	9.61056	9.75471	11.1998	10.7487	10.7446	11.5505	10.9049	11.3072	11.2038	11.0871	11.1874	11.9985	11.1427	10.8889	10.7752	11.2251	11.7963	10.6829	11.417	11.5697	11.5965	11.3958	11.0456	11.6862	10.8838	11.4032	11.8961
BPSL0804	932724	933641	-	0.646	305	-	0	hypothetical protein	Lipid transport and metabolism genes	Cell envelope	13.6414	13.5641	13.8634	11.9474	11.7061	10.0294	10.6806	10.5384	10.7781	10.5787	10.5439	10.6545	9.57546	9.59341	10.2412	9.92706	9.91552	10.408	9.79164	10.4426	9.92946	10.2967	10.7171	10.9305	10.8221	10.2872	10.6665	10.6767	11.4675	11.4545	12.2069	11.7058	10.3055	10.0529	11.05	10.8691	11.3534	12.0937	12.4177
BPSL0805	934041	935492	-	0.716	483	-	0	family S13 unassigned peptidase	Cell wall/membrane biogenesis genes	Cell envelope	10.3035	10.7111	10.8066	9.45616	9.72298	10.8779	10.1705	9.62546	9.74066	9.79033	9.88319	9.9787	9.78206	9.61264	9.75501	9.81623	9.77013	9.62364	9.78753	9.5536	9.98096	10.1183	10.1891	10.1807	9.91892	10.0195	9.91393	10.4402	9.98506	9.63634	9.66843	9.84895	10.2008	9.99425	10.9369	10.3873	10.2456	10.1079	10.6424
BPSL0806	935760	936422	+	0.698	220	-	0	response regulator protein	Signal transduction mechanisms genes	Two component systems	12.7036	12.6651	12.6823	11.924	12.4631	11.508	11.2697	11.5242	12.3758	11.5831	10.5433	10.3194	9.59324	9.75357	9.94576	9.84218	9.96361	12.0124	11.8117	11.741	12.2883	11.4247	11.3533	11.3077	10.7733	11.1528	10.4439	11.5018	11.7027	11.3038	11.5759	11.3861	11.4084	11.0183	11.8499	11.5271	11.4907	11.0769	12.0481
BPSL0807	936426	937742	+	0.725	438	-	0	sensor kinase protein	Signal transduction mechanisms genes	Two component systems	10.9137	10.986	11.29	10.3214	10.8391	10.994	10.6422	10.7588	11.1928	10.2999	10.1911	10.1451	9.60762	9.61927	9.78413	9.79706	9.79237	10.9415	11.0251	10.8772	11.311	10.8243	10.7226	10.6499	10.236	10.5796	10.0232	10.8084	10.4765	10.4952	10.6607	10.3392	10.9719	10.456	11.1159	10.3755	10.7314	10.5378	11.44
BPSL0808	938273	939691	+	0.686	472	-	0	subfamily S1C unassigned peptidase	Posttranslational modification, protein turnover, chaperones genes	Cell envelope	15.046	16.5388	16.308	15.8838	15.9541	11.6617	11.6079	12.1016	12.6183	12.9384	11.5237	10.9755	9.55098	10.0439	11.6711	11.0199	11.3017	12.7514	12.2569	12.3037	12.4335	12.7798	12.9539	12.3252	12.0577	12.4095	11.3539	14.2311	13.1691	13.3395	12.4664	12.341	12.7824	12.5346	11.2213	11.3424	10.9398	11.7168	11.6475
BPSL0809	939851	940273	+	0.702	140	-	0	hypothetical protein	Cell wall/membrane biogenesis genes	Cell envelope	13.8514	15.8247	14.9874	16.3028	16.0709	11.1137	11.5448	11.8658	12.6346	12.649	11.6138	11.2694	9.85488	10.0344	11.2961	10.6625	10.9286	12.9164	12.5394	12.5993	12.8539	12.5425	12.5567	11.9294	11.9837	12.2744	11.1476	13.9533	13.5442	13.5341	12.2747	12.1218	13.063	12.6301	10.5745	11.1702	10.6007	11.3825	10.9986
BPSL0810	940401	940766	+	0.659	121	-	0	hypothetical protein	Function unknown genes	Conserved hypothetical proteins	14.3268	15.0356	14.657	15.1684	15.2121	11.4977	12.6991	12.7103	13.4625	13.6556	12.1808	11.7398	9.67373	10.2456	10.6127	10.1541	10.447	12.8083	12.582	12.8045	12.8935	13.1668	12.8541	12.9128	11.9861	12.5383	11.6905	13.5719	13.9791	14.1441	13.5874	12.9706	12.6729	12.4475	11.8925	12.4331	11.92	12.2983	12.2688
BPSL0811	940794	941522	+	0.733	242	-	0	hypothetical protein	Function unknown genes	Cell envelope	12.8019	13.0067	12.7985	12.9796	13.0698	10.1641	11.1615	11.0836	11.8417	11.446	10.7745	10.3994	9.5116	9.60247	9.97329	9.77787	9.82455	11.3934	11.5629	11.1202	11.7078	11.5463	11.3435	11.1657	10.8283	11.2172	10.6216	11.7674	12.2978	12.0597	11.8901	11.2575	10.4059	10.4513	10.5699	10.9293	10.3733	10.6832	10.526
BPSL0812	941844	942479	-	0.668	211	bpeR	0	TetR family regulatory protein	Transcription genes	Regulators families	10.1962	10.6673	10.028	9.55742	9.46615	11.4873	11.2726	10.7219	10.0886	10.1355	11.9893	12.0542	9.97278	10.5294	10.1584	9.85863	10.0463	10.6904	10.7086	10.2136	10.6066	10.9774	11.2054	11.2974	10.3766	10.7421	10.3198	11.4399	10.1753	10.6196	9.79518	9.6963	12.632	12.3995	12.6367	11.7665	12.822	12.0528	12.7221
BPSL0814	942889	944151	+	0.699	420	bpeA	0	putative RND family acriflavine resistance protein A precursor	Cell wall/membrane biogenesis genes	Protection responses	10.9432	11.3015	11.1647	11.1147	11.5164	12.9053	11.4839	12.1159	12.4094	10.3257	11.6622	11.5322	9.82446	10.7442	11.4944	11.0832	11.2482	12.0781	12.1625	12.0625	12.2853	12.1454	12.5999	12.67	11.4391	11.8451	11.3261	12.6788	11.5607	9.89124	10.2344	10.1205	14.3787	14.4807	12.8389	12.4623	12.3306	12.2725	12.8132
BPSL0815	944167	947367	+	0.653	1066	bpeB	0	putative RND family acriflavine resistance protein	Defense mechanisms genes	Protection responses	11.4256	11.9923	11.3991	11.2241	11.7695	13.0652	11.3738	12.3567	12.5199	10.2291	11.4115	11.243	9.77383	10.1368	10.9223	11.1189	10.6521	11.9134	12.1126	11.8795	12.325	12.3462	12.9242	13.1579	11.7479	12.2176	11.718	12.899	11.6492	9.8059	10.2319	10.4473	14.2992	14.3411	12.8255	12.2762	12.5394	12.2681	12.616
BPSL0816	947371	948915	+	0.713	514	oprB	0	outer membrane efflux protein	Intracellular trafficking and secretion genes	Cell envelope	11.6377	11.704	11.3355	11.301	11.7169	12.7862	10.8662	11.7517	11.9716	10.0568	11.204	11.4131	9.90519	9.9663	10.9567	11.05	10.5513	11.5453	11.5411	11.5716	11.7082	12.0556	12.4426	12.547	11.6417	12.041	11.4137	12.6067	11.0188	9.66152	10.0324	10.3019	13.6338	13.4514	12.8958	12.1457	12.3352	12.208	12.6104
BPSL0817	949498	950943	-	0.648	481	-	0	putative permease protein	Nucleotide transport and metabolism genes	Transport / Binding proteins	12.2887	10.9331	11.0765	9.76689	9.34112	9.46747	9.51003	9.1665	8.91716	9.99719	9.96277	10.2146	9.81614	9.647	9.67607	9.57856	9.57843	9.00166	9.02036	8.94218	8.74364	9.27172	9.31272	9.40556	9.40925	9.30943	9.51401	9.24635	9.90251	11.0419	10.1807	10.1823	9.12045	9.18532	9.34265	9.5755	9.4611	9.49039	9.50793
BPSL0818	951272	952696	+	0.769	474	-	0	putative sugar kinase protein	Carbohydrate transport and metabolism genes	Central/Intermediary metabolism	10.1051	10.1641	10.1844	9.65931	9.78462	9.87246	9.62041	9.43616	9.34915	9.41669	9.64358	9.54799	9.58784	9.66781	9.60579	9.62975	9.60895	9.62942	9.76774	9.6445	9.87294	9.80955	9.77194	9.7758	9.64466	9.75141	9.60531	9.75665	9.50807	9.59782	9.5717	9.80455	9.539	9.48985	9.74236	9.91039	9.65374	9.5852	9.69777
BPSL0819	952965	953999	-	0.693	344	-	0	AraC family transcriptional regulator	Transcription genes	Regulators families	10.0219	10.2557	10.473	9.47105	9.82558	9.74876	9.66013	9.58178	9.61754	9.6188	9.86305	9.75735	9.58352	9.56517	9.42185	9.60803	9.56955	9.72568	9.98718	9.89765	10.2195	9.68496	9.79695	9.63314	9.52386	9.75856	9.61715	9.76697	9.86245	9.55173	9.88703	9.56612	9.91327	9.71251	10.1476	9.84329	9.79203	9.72194	9.74945
BPSL0820	954204	955310	+	0.649	368	-	0	glutathione-dependent formaldehyde dehydrogenase	Energy production and conversion genes	Small molecules degradation	12.076	12.2938	12.0931	12.2845	12.0777	11.2865	10.8593	11.6081	11.8614	10.7935	10.8685	10.7411	9.66918	11.4938	10.8458	10.6251	10.5661	11.6942	12.1625	11.6792	12.3491	10.9865	11.041	11.4057	10.5464	10.8282	10.5308	11.0945	12.8166	10.1282	10.2512	10.6794	12.6272	12.3358	10.7042	11.2102	10.6315	10.8343	10.778
BPSL0821	955324	956184	+	0.697	286	fghA	0	putative S-formylglutathione hydrolase	General function prediction only genes	Small molecules degradation	11.0608	11.3534	11.0505	10.9446	11.073	10.635	10.2969	10.7816	10.7203	10.0312	10.0667	10.2676	9.49045	10.5779	9.83077	9.95174	9.87206	11.0075	11.3685	11.0544	11.6029	10.4832	10.4222	10.8119	10.1327	10.2808	10.0244	10.8574	11.4985	9.84635	9.91489	10.2304	11.6183	11.1358	10.2035	10.6197	10.0536	10.3755	10.1221
BPSL0822	956329	957120	-	0.716	263	-	0	putative ABC transporter permease component	Inorganic ion transport and metabolism genes	Transport / Binding proteins	9.75536	9.82629	9.45862	9.49308	9.63232	10.6942	9.91361	9.87079	9.66217	9.68691	9.63691	9.82457	9.80909	9.71245	9.44449	9.64005	9.58381	9.2865	9.6334	9.43962	9.63844	9.87933	10.0819	10.4132	10.0004	9.85608	9.73743	10.0332	11.7788	9.5227	9.61819	9.84596	10.1619	9.76299	10.0637	10.2435	9.89321	9.92916	10.0867
BPSL0823	957113	957985	-	0.71	290	-	0	putative ABC transporter ATP-binding component	Inorganic ion transport and metabolism genes	Transport / Binding proteins	9.06013	9.06131	8.86061	9.08106	9.11287	10.5112	9.89168	9.54079	9.43991	9.56281	9.67886	9.79294	9.50594	9.51483	9.53283	9.70674	9.51027	9.26821	9.39171	9.27092	9.30406	9.7827	9.86616	10.3843	9.96977	9.67625	9.55531	9.83767	12.6674	9.53812	9.32947	9.56556	10.551	10.0426	9.51914	9.8572	9.65665	9.63732	9.64154
BPSL0824	958008	958883	-	0.7	291	-	0	putative periplasmic solute-binding protein	Inorganic ion transport and metabolism genes	Transport / Binding proteins	9.54594	9.63616	9.44706	9.78278	9.74015	11.664	10.6606	10.2381	10.0944	9.9422	10.1365	9.95744	9.72529	9.69933	10.0398	9.94834	9.85881	9.76619	10.0426	9.76508	10.1024	10.3488	10.5699	10.9359	10.3844	10.3834	9.92017	10.6807	13.5628	9.76633	9.60994	9.8101	11.4465	10.8272	10.0546	10.7813	10.0941	10.0524	10.3535
BPSL0825	959141	959605	-	0.693	154	-	0	putative Fur family transcriptional regulator	Inorganic ion transport and metabolism genes	Other regulators	9.85132	9.82079	9.923	9.98904	10.0092	10.4409	10.116	9.77317	10.1022	10.1037	10.3134	10.0088	9.88932	9.85944	9.89998	9.70775	9.79506	9.69185	9.75731	9.7193	9.76004	9.91068	9.84909	10.1909	9.7987	9.72155	9.57747	10.1403	14.7528	10.9228	9.78397	10.2995	10.349	10.3962	10.1852	10.0935	9.81127	9.71034	10.0563
BPSL0826	959899	960675	+	0.696	258	-	0	sorbitol dehydrogenase	General function prediction only genes	Central/Intermediary metabolism	10.1576	11.3901	11.4877	9.60831	10.3927	9.57573	10.6273	9.01802	9.3412	10.3132	10.0326	9.74622	9.77289	10.2238	9.58663	9.60169	9.6619	9.1982	9.27658	9.22726	9.14037	9.35547	9.25409	9.36501	9.45082	9.31001	9.4799	9.44146	9.95256	10.2734	10.3879	10.3797	9.17732	9.32289	9.314	11.3642	9.36764	11.8865	9.2885
BPSL0827	960680	961636	+	0.741	318	scrK	0	putative fructokinase	Carbohydrate transport and metabolism genes	Central/Intermediary metabolism	8.99995	9.47286	9.69293	8.85518	8.8296	9.08268	9.54391	8.65619	8.42889	9.35362	9.30725	9.35585	9.51575	9.47312	9.26786	9.43326	9.45914	8.82296	8.812	8.82873	8.57623	9.09269	9.14867	9.10051	9.306	9.17457	9.36544	9.12523	9.22246	9.53679	9.43479	9.60038	8.88728	9.06561	9.15505	10.0914	9.2577	10.13	9.09976
BPSL0828	961624	963120	+	0.735	498	-	0	putative tagatose 6-phosphate kinase protein	Carbohydrate transport and metabolism genes	Central/Intermediary metabolism	9.33288	9.92298	10.1408	8.95703	9.1478	9.32414	9.7742	8.80635	8.60676	9.55746	9.40624	9.5258	9.5008	9.4971	9.36252	9.50239	9.49282	8.84016	8.86799	8.78979	8.64959	9.19585	9.09909	9.16116	9.4042	9.20751	9.39852	9.14816	9.28713	9.61642	9.57009	9.74365	8.92511	9.00752	9.23554	10.6187	9.23659	10.5135	9.11032
BPSL0829	963171	964499	+	0.67	442	-	0	putative periplasmic ABC transporter substrate-binding component	Carbohydrate transport and metabolism genes	Transport / Binding proteins	9.94731	11.4837	10.6988	10.1325	10.2476	9.42932	9.99111	9.6595	9.79686	9.9671	9.70059	9.90255	9.68538	9.64451	9.81414	9.67318	9.69737	9.65981	9.47154	9.5388	9.41667	9.27124	9.29442	9.3701	9.54033	9.3133	9.57169	9.34437	10.1531	9.67584	9.84087	9.98966	9.63511	9.71209	9.42003	10.971	9.3475	10.9236	9.33503
BPSL0830	964607	965551	+	0.661	314	-	0	putative transmembrane ABC transporter protein	Carbohydrate transport and metabolism genes	Transport / Binding proteins	9.71297	11.4713	11.1074	9.68435	9.84005	9.56151	9.99162	9.45175	9.50584	9.95056	9.53645	9.96664	9.68899	9.5914	9.63289	9.61633	9.546	9.2232	9.23019	9.21402	9.15477	9.28953	9.30236	9.44817	9.47273	9.30783	9.51199	9.28073	10.0787	9.64227	9.87325	10.1094	9.34492	9.51276	9.39841	11.0178	9.38584	10.752	9.28058
BPSL0831	965548	966414	+	0.657	288	-	0	putative ABC transporter permease protein	Carbohydrate transport and metabolism genes	Transport / Binding proteins	9.62688	11.1435	10.6986	9.64697	9.50772	9.51164	9.80516	9.31038	9.09028	9.77476	9.50472	9.81143	9.6761	9.46148	9.55146	9.5357	9.53186	9.03474	9.10573	9.08215	8.90184	9.3092	9.29206	9.34737	9.48117	9.26356	9.46772	9.1906	9.70792	9.60113	9.68226	9.98835	9.19854	9.29815	9.12117	10.8259	9.33021	10.6718	9.20008
BPSL0832	966411	967109	+	0.743	232	-	0	putative haloacid dehalogenase hydrolase	General function prediction only genes	Putative assignment	9.12872	10.2041	10.1819	9.11096	9.32838	9.18968	9.62789	9.00643	8.92948	9.49549	9.3048	9.40134	9.4239	9.41235	9.23911	9.52378	9.49832	8.94698	8.95834	8.89099	8.73013	9.14573	9.30645	9.41844	9.47218	9.19687	9.3866	9.31095	9.48778	9.53341	9.47441	9.49639	8.98914	9.14036	9.36799	10.1191	9.27418	9.94582	9.19806
BPSL0833	967116	968282	+	0.68	388	-	0	putative sugar ABC transporter protein	Carbohydrate transport and metabolism genes	Transport / Binding proteins	9.50586	11.1182	10.4929	9.46587	9.44484	9.31746	9.66548	9.29274	8.98481	9.61637	9.43261	9.66567	9.55078	9.55917	9.48089	9.57652	9.55883	9.07663	9.09147	9.15167	8.92117	9.30435	9.3387	9.36066	9.40496	9.31878	9.49212	9.31581	9.74054	9.65063	9.66876	9.60056	9.20097	9.32639	9.22749	10.4473	9.31718	10.4045	9.26047
BPSL0834	968501	969802	-	0.677	433	-	0	hypothetical protein	Not in COGs genes	Cell envelope	9.36396	9.44524	9.46363	9.19565	9.21817	9.39645	9.34733	8.84673	8.69734	10.6968	9.5686	9.72261	9.61909	9.5338	9.5677	9.54192	9.59374	9.06253	9.13714	8.96217	8.8595	9.26292	9.25438	9.21104	9.37698	9.28139	9.44169	9.25113	10.2843	9.64571	9.48185	10.2646	9.3584	9.40341	9.28082	9.33484	9.43224	9.42957	9.34231
BPSL0835	970247	971131	-	0.716	294	-	0	LysR family transcriptional regulator	Transcription genes	Regulators families	9.94498	10.0132	9.84343	9.34243	9.64508	9.941	9.63683	9.27922	9.11161	9.6099	9.6045	9.82375	9.44983	9.59905	9.73393	9.69623	9.69388	9.25016	9.33491	9.29813	9.31128	9.63256	9.59756	9.40595	9.44365	9.55507	9.48069	9.66685	9.26456	9.7687	9.568	9.90299	9.76344	9.57671	9.80389	9.48196	9.69367	9.60984	9.96956
BPSL0836	971269	972465	+	0.746	398	-	0	family S12 unassigned peptidase	Defense mechanisms genes	Putative assignment	9.03807	9.12714	8.94895	9.01002	8.89897	9.28819	9.30305	9.12553	9.1282	9.37125	9.29462	9.52282	9.52485	9.52859	9.39988	9.53238	9.51658	9.04155	9.03398	8.93829	8.85549	9.25418	9.27424	9.24689	9.38441	9.17959	9.36121	9.18394	9.05605	9.52128	9.39775	9.6577	9.0437	9.10322	9.15616	9.2378	9.31288	9.33068	9.20751
BPSL0837	972462	973673	+	0.761	403	-	0	putative transporter protein	Carbohydrate transport and metabolism genes	Transport / Binding proteins	9.07688	9.22489	8.96068	9.06001	9.18609	9.21096	9.3735	9.14081	9.15048	9.41447	9.38445	9.50312	9.53537	9.55783	9.33762	9.55085	9.5621	8.93109	9.00967	8.89701	8.82438	9.23267	9.20306	9.19039	9.36752	9.24694	9.42584	9.18872	9.03004	9.45519	9.38281	9.78068	9.00113	9.10634	9.16918	9.39368	9.26181	9.35658	9.24714
BPSL0838	973846	974793	-	0.712	315	-	0	putative transcriptional regulator	Transcription genes	Regulators families	9.74489	10.3177	10.3106	9.42257	9.89321	9.93966	9.84988	9.78331	10.1268	9.93339	9.74957	9.83278	9.66545	9.54418	9.7068	9.68551	9.63198	10.0796	10.3222	10.0718	10.3658	9.80585	9.83492	9.78118	9.65822	9.62579	9.67409	9.86367	10.0846	9.81545	9.61454	9.91438	9.86134	9.75294	9.73315	10.0747	9.64626	9.69735	9.82596
BPSL0839	974880	976361	-	0.748	493	dalK	0	putative carbohydrate kinase	Carbohydrate transport and metabolism genes	Small molecules degradation	10.4218	10.7982	11.016	9.69213	9.6754	10.4812	10.3938	9.53641	9.95122	9.90112	9.88049	10.0325	9.55983	9.61357	9.60369	9.69652	9.65217	9.56775	9.76375	9.64142	9.89097	10.1016	10.2114	10.2934	9.99598	9.94682	9.84545	10.2688	9.966	9.80099	9.89333	10.221	9.61805	9.32642	9.92802	10.2467	9.84424	9.98955	10.3679
BPSL0840	976472	977914	-	0.726	480	dalD	0	putative D-arabinitol 4-dehydrogenase	Carbohydrate transport and metabolism genes	Small molecules degradation	9.80582	10.5337	10.7622	9.25592	9.29504	9.3815	9.74637	8.8287	8.60377	9.54872	9.54687	9.94416	9.64067	9.6297	9.4818	9.51962	9.50943	8.81305	8.86935	8.77682	8.67564	9.11511	9.06969	9.20225	9.33074	9.21154	9.37954	9.1245	9.29317	9.66474	9.54221	9.71231	9.13549	9.24562	9.26849	10.024	9.30677	10.1043	9.18882
BPSL0841	978086	979000	-	0.736	304	-	0	putative LysR family transcriptional regulator	Transcription genes	Regulators families	11.9157	11.4308	11.4882	10.6795	10.5487	10.2199	9.89098	9.63374	9.68865	9.97825	10.0958	9.96289	9.58691	9.65721	9.76936	9.72848	9.72842	9.8962	9.86104	9.88586	9.89018	10.0773	10.2504	10.4049	9.87309	10.1439	9.78367	10.3625	10.3818	11.4054	10.4122	10.4059	10.2105	9.70164	10.2474	9.80353	10.1072	9.87472	10.417
BPSL0842	979101	980720	+	0.733	539	-	0	benzoylformate decarboxylase	Coenzyme transport and metabolism genes	Small molecules degradation	11.0009	11.2749	11.3591	10.6346	10.2916	9.75716	9.78747	9.75909	9.69874	9.89813	9.84142	9.92541	9.53698	9.55562	9.85008	9.93493	9.82809	9.94152	9.74852	9.8564	9.78465	10.0097	9.94054	9.95062	9.91496	9.95585	9.73294	10.0984	10.5502	10.1292	10.0235	10.2232	10.2724	10.0712	10.0402	9.92043	9.7858	9.66496	9.97324
BPSL0843	980842	982293	+	0.731	483	-	0	aldehyde dehydrogenase family protein	Energy production and conversion genes	Small molecules degradation	10.721	10.7274	10.7391	10.3975	10.1395	9.83989	9.80951	10.0054	9.80989	9.90387	9.7886	10.0696	9.67374	9.60197	9.98102	9.99113	9.88424	10.0714	10.0665	10.0568	9.99421	10.1397	9.96655	10.024	9.86759	9.98809	9.74377	10.1086	10.49	10.0861	9.85679	10.0359	10.3268	10.2319	9.98676	10.0432	9.84826	9.86414	9.96695
BPSL0844a	982322	983254	+	0.74	310	-	0	putative ketopantoate reductase	Coenzyme transport and metabolism genes	Small molecules degradation	13.952	11.1807	11.565	10.6507	9.9094	9.41752	9.5756	9.40107	9.41587	9.74977	9.65814	9.63972	9.4999	9.49088	9.83885	9.50054	9.64631	9.43237	9.4117	9.45159	9.54908	9.75436	9.48341	9.56343	9.51625	9.58229	9.45256	9.83685	10.4589	10.9587	10.9443	10.2188	10.099	9.45417	10.5047	10.3856	9.62681	9.80761	9.94309
BPSL0844	983744	983977	+	0.731	77	-	0	hypothetical protein	Not in COGs genes	Hypothetical proteins	10.3013	10.7123	10.5035	10.4524	10.2999	9.59476	9.81395	9.87642	9.72284	9.78951	9.68472	9.75668	9.58112	9.56821	9.57375	9.74211	9.74906	9.81611	9.69693	9.76048	9.59006	9.67367	9.62991	9.6056	9.62759	9.71895	9.58626	9.77916	10.004	9.98893	9.86805	9.90971	9.86964	9.72528	9.64611	9.72314	9.74329	9.59941	9.50226
BPSL0845	983974	985368	+	0.736	464	-	0	putative transporter protein	General function prediction only genes	Transport / Binding proteins	12.0311	10.3738	10.7603	9.85118	9.512	9.40068	9.54766	9.32037	9.11912	9.71068	9.6137	9.83244	9.54165	9.56403	9.70431	9.54583	9.72064	9.20813	9.2907	9.10203	9.12329	9.33944	9.30152	9.43099	9.41941	9.35917	9.44991	9.39836	10.1821	10.8376	10.5693	10.0161	9.14134	9.19862	9.66631	10.0443	9.46638	9.59351	9.36056
BPSL0846	985394	986314	-	0.69	306	-	0	putative tryptophan 2,3-dioxygenase	Amino acid transport and metabolism genes	Small molecules degradation	11.16	11.2028	10.9821	10.1897	9.7407	10.3226	11.7569	9.43797	9.64954	10.5297	10.9837	10.6511	9.49301	9.65018	9.70538	9.70792	9.70986	9.6111	9.4498	9.64693	9.51261	10.1315	9.92139	9.72415	9.62773	10.0206	9.71197	9.97871	10.3254	10.1224	10.1941	10.5751	10.5025	10.0285	10.1574	12.1775	10.151	11.2865	10.1409
BPSL0847	986413	987663	-	0.704	416	-	0	hypothetical protein	Amino acid transport and metabolism genes	Central/Intermediary metabolism	10.4946	10.9383	10.6707	9.87772	9.63762	9.9884	11.4799	9.43836	9.69266	10.2994	11.1096	10.6525	9.76896	9.80369	10.0419	9.97194	9.83094	9.5252	9.68773	9.56039	9.72335	9.82739	9.85421	9.68521	9.53784	9.81208	9.60065	9.74928	10.1465	9.78702	9.85564	10.3812	10.5452	10.1951	10.1747	11.8749	10.021	11.2076	10.3512
BPSL0848	987705	988346	-	0.729	213	-	0	hypothetical protein	General function prediction only genes	Central/Intermediary metabolism	11.2081	11.2353	11.1353	10.0374	9.62205	10.2056	12.0027	9.29547	9.45929	10.2276	11.3754	10.6223	9.93257	10.3447	10.4744	10.1514	10.2896	9.567	9.47346	9.49639	9.40268	10.256	9.9428	9.58937	9.54417	10.2342	9.64919	10.0449	10.0418	9.90704	10.3099	10.9926	10.3589	10.3206	11.2811	12.3339	10.9635	11.7852	11.461
BPSL0849	988476	988979	+	0.651	167	-	0	AsnC family transcriptional regulator	Transcription genes	Regulators families	13.4601	11.9553	11.7338	13.6497	12.4069	13.2076	10.9312	11.8662	11.8553	10.9414	10.5773	10.4901	9.8235	9.94741	11.9144	11.5043	11.3921	10.9693	10.6031	11.0187	10.779	12.5514	12.6619	12.4689	11.8543	11.9965	11.6893	12.6535	11.3294	10.9923	10.9908	11.6766	13.7009	13.767	13.8845	12.2565	13.6428	12.1665	14.4694
BPSL0850	988966	989481	-	0.663	171	-	0	hypothetical protein	General function prediction only genes	Conserved hypothetical proteins	11.6788	11.58	11.7215	10.791	10.8129	11.3795	11.1338	11.1789	11.367	10.6504	10.692	10.4431	9.73443	9.76315	10.4263	10.1972	10.1455	10.9897	10.8217	10.922	10.8535	11.4389	11.5353	11.2569	10.6078	11.1986	10.6242	11.9601	10.9408	11.0256	10.475	10.8174	11.2413	11.1325	11.0126	10.66	11.1059	10.5441	11.5122
BPSL0851	989874	990431	+	0.654	185	-	0	putative peptide methionine sulfoxide reductase	Posttranslational modification, protein turnover, chaperones genes	Macromolecule biosynthesis/modification	12.5451	12.6305	12.3361	13.1509	12.8376	11.2743	11.4161	11.915	12.5152	11.6173	11.001	10.6853	9.8386	9.977	11	10.8866	10.4957	12.0901	11.9549	12.0187	12.0002	11.9524	11.8707	11.8819	11.1652	11.5315	11.0322	12.0855	12.6551	11.5685	11.4512	11.59	12.8549	12.4948	12.1455	11.677	11.8058	11.456	12.265
BPSL0852	990788	991951	-	0.73	387	-	0	hypothetical protein	Function unknown genes	Conserved hypothetical proteins	10.6207	10.7803	10.7566	9.91273	10.0371	11.1347	11.0223	10.0602	9.87049	9.99894	10.5948	10.9383	9.82472	9.82575	10.0257	10.2558	10.0414	10.1953	10.1654	10.1583	10.2365	11.1277	11.2453	11.0247	10.2153	11.1258	10.1286	11.2553	9.8836	9.88523	9.99659	10.3981	11.4571	10.9713	11.1383	10.6632	11.0803	10.6276	11.5997
BPSL0853	992374	993594	-	0.644	406	-	0	putative cyclopropane-fatty-acyl-phospholipid synthase	Cell wall/membrane biogenesis genes	Fatty acid biosynthesis	13.5561	13.8597	13.2045	13.0873	13.2574	12.8151	13.8723	12.7134	13.2752	12.6827	12.2512	11.9302	9.58229	9.6498	11.8426	11.9281	11.5637	12.2641	12.0636	12.1524	12.3411	13.3699	13.501	13.5831	12.7133	13.1776	12.4004	13.4465	13.7953	11.4592	11.9671	13.1332	13.6154	13.198	12.3057	12.8579	12.6606	12.8451	13.1086
BPSL0854	993726	994388	-	0.685	220	pdxH	0	pyridoxamine 5'-phosphate oxidase	Coenzyme transport and metabolism genes	Cofactor/carriers biosynthesis	13.6124	12.7686	12.3075	12.3245	12.4692	13.1718	12.6602	11.8264	12.1587	11.3735	11.4146	11.4499	9.53023	9.72353	10.8519	10.9413	10.6088	11.3284	11.1545	11.2775	11.3966	12.3318	12.2037	12.1779	11.529	12.1193	11.0781	12.362	11.8356	10.965	11.2423	11.4019	13.0084	12.4906	13.0986	12.5344	12.8268	11.8968	13.355
BPSL0855	994504	995370	+	0.704	288	-	0	ThiF family protein	Coenzyme transport and metabolism genes	Conserved hypothetical proteins	10.3168	11.1753	11.6429	9.81671	10.5517	11.4618	10.9439	10.1884	10.8825	10.914	10.3292	9.95194	9.62939	9.72111	9.68373	9.94952	9.74187	10.5148	10.6108	10.4181	10.6189	10.4151	10.4716	10.3878	10.2638	10.4242	10.1322	10.8299	10.7392	10.6946	10.6243	10.7017	10.8417	10.5579	11.3161	10.7329	10.8973	10.6166	11.5292
BPSL0856	995643	996548	-	0.692	301	-	0	putative thioredoxin protein	Posttranslational modification, protein turnover, chaperones genes	Energy metabolism - carbon	12.3025	12.5097	12.4929	11.8877	11.8083	11.9629	12.4471	11.0311	11.297	10.9639	12.1464	11.731	9.90465	10.5068	11.6955	12.155	11.6844	11.3334	11.6737	11.4338	11.6714	11.5252	11.5109	11.4332	10.791	11.2736	10.8256	11.5906	11.9566	11.0743	11.2865	11.2967	13.191	12.1142	11.077	11.6278	13.0451	12.2248	14.8877
BPSL0857	996545	997426	-	0.726	293	-	0	hypothetical protein	General function prediction only genes	Conserved hypothetical proteins	11.1406	10.7645	10.8209	10.2972	10.3483	10.9428	10.5882	10.1847	10.4724	10.4368	10.1845	10.4353	9.62223	9.58997	10.2784	10.0974	9.93365	10.5168	10.588	10.4624	10.6276	10.6728	10.5968	10.5897	10.1312	10.5273	10.03	10.8665	10.8353	10.0048	10.2258	10.2452	11.1249	10.652	10.4994	10.5438	10.4297	10.3177	10.8976
BPSL0858	997611	998495	+	0.706	294	-	0	putative permease protein	General function prediction only genes	Transport / Binding proteins	10.0835	10.4595	10.2303	9.66846	9.98836	10.0287	9.97002	9.84393	10.0051	10.2375	9.991	10.0194	9.91219	9.77691	9.70123	9.68059	9.712	9.80728	9.60862	9.79749	9.60606	9.72883	9.92644	10.1411	9.89827	9.70526	9.72568	9.86834	10.2541	10.1301	10.2529	9.99633	10.358	10.2712	10.4787	10.6903	10.1412	10.1495	10.3684
BPSL0859	999015	1000559	-	0.689	514	-	0	putative N-acetylmuramoyl-L-alanine amidase	Cell wall/membrane biogenesis genes	Cell envelope	12.492	13.272	13.5425	12.0543	12.2112	12.3407	11.9664	11.318	11.7452	11.7718	11.3001	11.0879	9.7912	9.88125	10.2441	10.2526	10.1034	11.6498	11.4168	11.3665	11.7519	12.0267	12.2547	12.1348	11.2489	11.8758	11.3012	12.4764	11.8264	10.7062	11.1838	11.7791	12.1721	11.6174	11.7306	11.0986	11.6383	11.1918	12.6853
BPSL0860	1000553	1001107	-	0.692	184	-	0	putative hydrolase	General function prediction only genes	Putative assignment	11.8412	12.7554	12.9997	11.5592	12.2459	11.5823	11.4684	10.7511	11.6001	11.4555	10.9838	10.4069	9.75478	9.97713	10.0287	9.90903	9.98526	11.0943	11.0697	10.847	11.2497	11.2625	11.3751	11.0169	10.5225	10.636	10.6628	11.5814	11.6165	10.37	10.9496	11.1567	11.5048	11.1681	11.1136	10.7864	10.7906	11.0815	11.943
BPSL0861	1001125	1002354	+	0.713	409	-	0	putative 4Fe-4S cluster-binding ferredoxin protein	Energy production and conversion genes	Energy metabolism - carbon	10.4008	10.7186	10.5453	10.3067	10.6838	10.801	10.4848	10.3768	11.0726	10.2294	9.98392	9.78068	9.41291	9.61443	9.51591	9.67009	9.66425	10.5877	10.7057	10.5869	10.8834	10.5506	10.4774	10.7439	10.1595	10.5039	10.1458	10.5453	10.6464	10.0753	10.5106	10.2151	10.6612	10.2391	11.0024	10.3629	10.7819	10.256	11.3231
BPSL0862	1002367	1002891	+	0.669	174	-	0	putative methylated-DNA--protein-cysteine methyltransferase	Replication, recombination and repair genes	Macromolecule biosynthesis/modification	12.6378	13.2367	12.7453	12.1959	13.0448	12.2941	12.3189	12.0445	12.6828	12.0417	11.224	10.681	9.77023	9.76434	10.5217	10.1826	10.2373	12.3685	12.6387	12.2474	12.8129	12.1965	12.2153	12.3373	11.5134	11.8105	11.5109	12.6837	13.0786	12.4017	12.3999	11.9355	12.247	11.5967	11.9469	12.0443	11.9231	11.3995	12.6004
BPSL0863	1002891	1003892	+	0.693	333	xerD	0	tyrosine recombinase	Replication, recombination and repair genes	Cell division	10.5873	11.1106	11.1067	10.2623	11.1586	10.6676	10.8638	10.7826	11.3059	10.8732	10.1452	9.87962	9.45666	9.50633	9.59959	9.66268	9.65639	11.0225	11.3235	11.0523	11.4302	10.662	10.4706	10.4499	10.1001	10.403	10.0535	10.8659	11.1264	10.8182	10.6788	10.4482	10.6533	10.3206	10.4689	10.262	10.2431	10.2542	11.0551
BPSL0864	1004177	1005742	-	0.715	521	-	0	putative AMP-binding enzyme	Secondary metabolites biosynthesis, transport and catabolism genes	Putative assignment	11.0324	10.843	10.5513	9.85116	9.85012	11.8254	10.5083	9.99418	9.65102	9.62165	10.0854	10.5221	9.66021	9.65168	10.219	10.3089	10.0434	9.94664	10.1336	10.0894	10.3994	10.4207	10.2919	10.243	9.93961	10.2012	9.81812	10.4865	9.84683	9.66287	9.61617	9.85409	12.6335	11.4558	10.7751	10.082	10.6752	10.1011	11.141
BPSL0865	1005872	1006363	+	0.665	163	-	0	hypothetical protein	Function unknown genes	Conserved hypothetical proteins	11.0276	10.7323	10.3974	9.94183	10.0133	12.6037	10.6523	10.6142	10.2399	9.96765	10.1215	10.1338	9.70303	9.62706	9.83441	9.82205	9.78071	10.1858	10.1635	10.1967	10.2783	10.5672	10.4207	10.5034	9.82379	10.3947	9.85695	10.7151	9.6048	9.74567	9.85914	10.0839	12.4496	11.2584	11.5107	10.4765	11.2998	10.3763	12.1641
BPSL0866	1006472	1007083	+	0.672	203	-	0	hypothetical protein	Function unknown genes	Cell envelope	11.849	12.1577	12.6549	10.5553	11.0567	12.2151	11.0877	10.9485	10.5667	10.5009	10.6963	10.5151	9.87074	9.86069	10.241	10.059	9.89404	10.4569	10.5118	10.6174	10.9666	11.287	11.4577	11.5854	10.5034	10.9981	10.6268	11.4266	10.5598	10.0475	10.7217	10.916	12.7035	11.7152	12.1627	11.0153	11.8318	10.8759	12.627
BPSL0867	1007313	1007798	-	0.591	161	-	0	hypothetical protein	Function unknown genes	Conserved hypothetical proteins	13.1226	13.2915	12.7473	12.2336	12.0481	13.7788	14.0813	12.4447	12.5235	11.6563	12.0465	11.6067	9.95256	10.4775	10.7926	10.1084	10.3328	11.7086	11.8133	11.5192	12.0908	12.3856	12.4639	12.8445	11.7226	12.222	11.7308	12.6373	11.7433	11.0204	11.7641	11.8125	12.8671	12.5235	13.244	12.658	13.4848	12.5775	14.4626
BPSL0868	1007935	1008984	+	0.712	349	murB	0	putative UDP-N-acetylenolpyruvoylglucosamine reductase	Cell wall/membrane biogenesis genes	Cell envelope	10.2503	10.7869	10.9711	9.88103	10.4582	10.864	10.3086	10.2531	10.5027	9.84915	10.1492	10.0297	9.68398	9.67013	9.68966	9.81043	9.79292	10.197	10.1898	10.0529	10.3691	10.0946	10.1493	10.267	9.90248	9.94973	9.96676	10.2508	10.2398	10.0538	10.2308	10.2048	10.5055	10.7683	11.4442	10.6457	10.7756	10.4375	11.3986
BPSL0869	1009176	1010105	-	0.639	309	argF	0	ornithine carbamoyltransferase	Amino acid transport and metabolism genes	Amino acid biosynthesis	13.1976	13.6214	13.8112	12.0749	13.0912	13.1312	13.1907	13.002	13.8903	13.041	12.4696	11.9335	10.1173	10.7197	11.2627	10.9755	10.9078	13.0843	12.9415	12.9094	13.236	13.0087	12.9355	13.1388	12.1348	12.6236	12.3167	13.1478	12.934	12.8048	12.6586	12.1703	13.5095	12.829	13.0339	12.5636	13.1138	12.1903	13.6564
BPSL0870	1010519	1010854	+	0.598	111	-	0	hypothetical protein	Not in COGs genes	Conserved hypothetical proteins	11.6621	12.4645	12.734	11.1212	12.6387	12.4201	11.8404	12.3178	12.9053	11.3013	11.9013	11.4498	10.0216	10.9173	10.1596	9.9196	10.2056	11.4935	11.6304	11.1016	11.7035	11.7325	11.6244	11.6266	10.9859	11.3668	10.8838	11.8446	12.7158	11.5361	11.6063	11.4641	13.841	14.3667	14.3191	12.4721	13.6139	11.9605	13.2816
BPSL0871	1011098	1011376	-	0.634	92	rpsT	0	30S ribosomal protein S20	Translation genes	Ribosome constituents	13.4531	15.549	15.8104	12.5469	14.014	14.8692	14.2535	13.4889	14.5904	14.9101	14.4119	13.0771	11.3603	13.9123	13.1225	12.774	12.2421	13.4164	13.5414	13.2046	13.9718	13.2025	13.4447	13.9224	12.8131	12.9483	13.0496	13.4954	14.9758	13.5402	14.676	13.9136	13.9749	13.6954	15.8832	14.5707	15.3943	13.467	15.7685
BPSL0872	1011781	1013331	+	0.661	516	-	0	MviN-like protein	General function prediction only genes	Cell envelope	9.43094	10.0144	10.231	9.25341	9.45265	10.1954	9.78595	9.54157	9.78112	9.80605	9.81514	9.77817	9.62485	9.75977	9.56661	9.54014	9.59054	9.38103	9.3669	9.45236	9.43856	9.86079	9.78803	10.1152	9.65844	9.8384	9.71215	9.90578	9.2295	9.55861	9.80967	9.58832	10.1903	10.6981	11.1346	10.1554	10.6045	10.0031	10.9253
BPSL0873	1013341	1014183	+	0.681	280	-	0	hypothetical protein	Function unknown genes	Conserved hypothetical proteins	12.109	12.8778	12.6604	12.2141	12.1346	11.4172	11.0956	11.1367	11.6535	11.8717	10.8173	10.1738	9.62084	9.78452	9.74812	9.84495	9.76776	11.4552	11.1578	11.2894	11.4879	11.225	11.2553	11.0352	10.3582	10.9146	10.3866	11.1344	12.099	11.7546	11.2281	11.5439	11.4323	11.2187	11.2679	10.9375	11.1102	10.8884	11.2328
BPSL0874	1014452	1015210	-	0.704	252	-	0	putative short-chain dehydrogenase family protein	General function prediction only genes	Putative assignment	12.384	12.9547	13.1966	11.4682	11.4172	11.9813	11.8771	11.5241	11.4294	10.9552	11.5066	11.9047	9.58477	9.51189	10.6855	10.3655	10.3387	11.2813	10.7583	11.0043	11.0311	10.8999	10.8748	11.4557	10.8411	10.6994	10.565	10.9969	11.5329	10.7437	10.9138	11.4636	11.4539	11.4857	11.4668	13.1444	10.7095	11.2806	10.756
BPSL0875	1015408	1016070	-	0.653	220	adk	0	adenylate kinase	Nucleotide transport and metabolism genes	Nucleotide biosynthesis	13.5602	14.8301	14.4114	13.0834	14.067	12.99	13.0497	13.0163	14.1358	13.0703	12.4825	11.7292	9.68223	10.5751	11.1782	10.9631	10.8053	13.0374	13.0334	12.7453	13.3309	12.9294	13.1089	13.346	12.3796	12.7141	12.405	13.1153	13.3902	11.6386	13.0337	13.1761	13.404	13.4382	13.5813	13.0672	13.0672	12.6766	13.6316
BPSL0876	1016279	1017115	-	0.704	278	kdsB	0	3-deoxy-manno-octulosonate cytidylyltransferase	Cell wall/membrane biogenesis genes	Macromolecule biosynthesis/modification	9.77494	10.1636	10.1212	9.53048	10.1253	10.741	10.3042	10.0396	10.2805	9.74476	10.0749	10.0841	9.58535	9.66907	9.76202	9.74749	9.65357	10.1068	10.0669	10.0129	10.1307	10.4283	10.3988	10.3855	10.0402	10.2777	10.0579	10.5559	9.99429	9.66797	9.93621	9.70286	11.0206	10.8798	11.19	10.2071	10.5118	9.75798	10.8005
BPSL0877	1017244	1017450	-	0.676	68	-	0	hypothetical protein	Function unknown genes	Conserved hypothetical proteins	11.6085	12.292	12.3351	11.0151	11.4795	11.4994	11.6819	10.9943	11.8467	11.2771	11.3021	10.6095	9.66581	9.95157	10.2163	10.2899	10.0358	11.5804	11.478	11.5776	11.718	10.9247	11.3396	10.9941	10.3395	10.6299	10.3845	11.167	11.546	11.1001	11.3177	10.9652	11.6756	11.9531	12.1051	11.2739	11.6821	11.0056	11.9321
BPSL0878	1017431	1018459	-	0.738	342	-	0	tetraacyldisaccharide 4'-kinase	Cell wall/membrane biogenesis genes	Macromolecule biosynthesis/modification	9.41609	10.181	9.90911	9.03465	9.19215	10.1598	9.88133	9.42624	9.63716	9.58855	9.88244	9.56037	9.37803	9.51162	9.54979	9.62514	9.58322	9.39163	9.39927	9.52056	9.62761	9.6407	9.88661	9.9865	9.59856	9.71921	9.64077	9.90859	9.46364	9.60519	9.69108	9.67316	9.76974	9.65451	9.79141	9.92356	9.77099	9.84904	10.1752
BPSL0879	1018910	1020292	+	0.74	460	-	0	exodeoxyribonuclease VII large subunit	Replication, recombination and repair genes	Macromolecule degradation	10.1125	10.5092	10.7104	9.45334	9.75164	10.7514	10.2725	9.76888	9.96405	9.7719	9.97238	9.7911	9.48591	9.52862	9.66164	9.6317	9.64761	9.76737	9.78079	9.77874	9.75468	10.4156	10.2195	10.2754	9.8505	10.0678	9.81582	10.4128	9.87781	9.79098	10.0923	10.1195	10.0599	10.0195	10.2427	10.3765	9.86689	10.032	10.2683
BPSL0880	1020489	1021067	+	0.622	192	sodB	0	putative superoxide dismutase	Inorganic ion transport and metabolism genes	Protection responses	15.1411	15.357	15.047	12.8246	14.1522	15.335	15.0096	14.2387	14.7187	15.5487	14.2883	13.5138	9.72884	11.0377	12.0766	12.3103	11.8602	13.9834	13.7342	13.9193	14.2715	15.5842	15.6935	14.7637	13.2873	15.298	14.6488	15.8467	15.765	14.5906	15.5959	15.2894	14.9501	14.6922	14.9587	15.6735	14.5299	14.354	15.3997
BPSL0881	1021502	1022770	+	0.666	422	-	0	hypothetical protein	Not in COGs genes	Hypothetical proteins	10.2103	11.7328	11.9677	10.1211	11.3864	9.95997	10.5542	10.2373	10.9301	11.3566	10.5834	10.1441	9.68598	9.98713	9.80703	9.68567	9.71182	10.5302	10.9406	10.8389	11.256	10.5454	10.54	9.99294	9.73695	10.372	9.87879	10.7097	11.5549	10.5231	11.3941	10.5365	10.0806	9.92317	9.79161	10.2156	9.76766	9.87486	9.791
BPSL0882	1023539	1024744	-	0.744	401	-	0	putative chromate transporter protein	Inorganic ion transport and metabolism genes	Transport / Binding proteins	10.3281	10.2992	10.4371	9.68261	9.73502	9.56995	9.56349	9.29053	9.24438	9.44307	9.4848	9.66136	9.64848	9.61985	9.55242	9.64225	9.61736	9.43421	9.59679	9.5306	9.59524	9.75764	9.86252	9.78937	9.54158	9.74329	9.56945	9.8423	9.2986	9.59086	9.65767	9.70988	9.44062	9.45688	9.70147	9.8268	9.56774	9.57112	9.62394
BPSL0883	1024978	1025733	-	0.704	251	-	0	putative regulatory protein	Signal transduction mechanisms genes	Other regulators	12.4693	12.0489	11.9397	11.2963	11.1907	10.2957	10.3058	10.4962	10.5973	10.2782	9.89286	9.75834	9.62585	9.63804	9.7625	9.88053	9.66836	10.626	10.7745	10.6133	10.9426	10.6223	10.5824	10.5258	10.051	10.3664	9.92882	10.8323	10.3918	10.2586	10.4452	10.2769	10.2335	9.84813	10.1325	10.1492	10.1492	9.68821	10.2495
BPSL0884	1025818	1026345	+	0.703	175	-	0	hypothetical protein	Function unknown genes	Cell envelope	11.2319	11.9443	13.1715	10.3348	10.3921	9.529	9.89271	9.7632	9.77214	10.1291	10.272	10.0308	9.63861	9.60224	9.59038	9.62692	9.58297	9.65931	10.0063	9.82802	10.0288	9.66539	9.71776	9.78892	9.71935	9.66152	9.6048	9.67059	10.5515	10.7765	10.1811	10.6174	9.45647	9.44857	9.90512	10.0129	9.96059	10.0746	10.1094
BPSL0885	1026361	1027386	+	0.739	341	-	0	2-dehydropantoate 2-reductase	Coenzyme transport and metabolism genes	Putative assignment	10.1433	10.9589	12.2645	9.7067	9.65741	9.25793	9.50561	9.02395	8.98311	9.5912	9.67783	9.59763	9.47178	9.47181	9.3109	9.55601	9.53692	9.22275	9.30069	9.12674	9.31964	9.32631	9.33839	9.31682	9.41385	9.31406	9.49113	9.34715	9.76241	10.1233	9.72486	9.94631	9.18097	9.22582	9.52724	9.61091	9.42366	9.59109	9.66524
BPSL0886	1027910	1028515	+	0.724	201	-	0	hypothetical protein	General function prediction only genes	Conserved hypothetical proteins	11.9379	11.7366	12.1802	11.221	11.6005	10.3686	10.28	10.3611	10.3458	10.6258	10.4304	10.3924	9.52621	9.57452	10.3303	10.0055	10.1716	10.9102	10.9879	10.6819	11.183	10.7846	10.8879	10.8263	10.2353	10.9375	10.2771	11.1745	11.9883	10.507	10.7191	10.5319	11.1689	11.4226	11.3938	11.5595	10.9236	10.7805	11.1672
BPSL0887	1028626	1029900	-	0.692	424	-	0	hypothetical protein	Signal transduction mechanisms genes	Other regulators	12.4575	12.9752	13.0099	13.5421	13.1406	12.01	12.7547	12.371	11.9357	10.8254	12.8362	11.581	10.04	10.5561	10.5624	10.6702	10.2589	12.048	11.3202	11.7058	11.7713	11.9643	12.056	11.7274	11.0734	11.526	11.0359	12.2157	11.4784	11.378	11.0724	12.0367	13.1623	12.2068	12.1719	11.4524	12.3024	11.147	12.4841
[truncated: 5,039 more rows]
[truncated: 44 more columns]

## Sheet: (D) Gene Expression (Binary)
(D) Frequency of Sanger-annotated genes associated with detectible expression (denoted by 1) in the respective conditions.
[truncated: 5,936 more rows]
[truncated: 44 more columns]

## Sheet: (E) Novel Genes (Binary)
(E) Frequency of novel genes associated with detectible expression (denoted by 1) in the respective conditions.
[truncated: 520 more rows]
[truncated: 39 more columns]

## Sheet: (F) Operons Overview
(F) Summary statistics for the state of operon expression in the compendium.
BpK96243 expressed operons
Genes in polycistronic operons (82 conditions)	3178
[truncated: 5 more rows]

## Sheet: (G) Operon Expression (Binary)
(G) Frequency of operons associated with detectible expression (denoted by 1) in the respective conditions.
[truncated: 1,250 more rows]
[truncated: 40 more columns]

[truncated: 1 more sheets: (H) non-coding RNAs]
